# Supplementary material for: Heavier Alkyne‐Ni0 Complexes, [R2E2·Ni] (E = Sn, Pb), Exhibiting σ‐Complex Character
Source: Angew Chem Int Ed Engl. 2026 Jun 4;65(32):e6734116. doi: 10.1002/anie.6734116 (PMC13427110; doi:10.1002/anie.6734116)
Supplement: Supplementary file 2 — Supporting File 2: anie72994‐sup‐0002‐SuppMat.cif. [file ANIE-65-e6734116-s002.cif]

 
data_MeiPDipGeCl
 
_audit_creation_method            'SHELXL-2018/3'
_shelx_SHELXL_version_number      '2018/3'
_chemical_name_systematic         ?
_chemical_name_common             ?
_chemical_melting_point           ?
_chemical_formula_moiety          'C21 H39 Cl Ge N P Si'
_chemical_formula_sum             'C21 H39 Cl Ge N P Si' 
_chemical_formula_weight          472.63

loop_
 _atom_type_symbol
 _atom_type_description
 _atom_type_scat_dispersion_real
 _atom_type_scat_dispersion_imag
 _atom_type_scat_source
 'C'  'C'   0.0033   0.0016
 'International Tables Vol C Tables 4.2.6.8 and 6.1.1.4'
 'H'  'H'   0.0000   0.0000
 'International Tables Vol C Tables 4.2.6.8 and 6.1.1.4'
 'N'  'N'   0.0061   0.0033
 'International Tables Vol C Tables 4.2.6.8 and 6.1.1.4'
 'Si'  'Si'   0.0817   0.0704
 'International Tables Vol C Tables 4.2.6.8 and 6.1.1.4'
 'P'  'P'   0.1023   0.0942
 'International Tables Vol C Tables 4.2.6.8 and 6.1.1.4'
 'Cl'  'Cl'   0.1484   0.1585
 'International Tables Vol C Tables 4.2.6.8 and 6.1.1.4'
 'Ge'  'Ge'   0.1547   1.8001
 'International Tables Vol C Tables 4.2.6.8 and 6.1.1.4'
 
_space_group_crystal_system       triclinic
_space_group_IT_number            2
_space_group_name_H-M_alt         'P -1'
_space_group_name_Hall            '-P 1'
 
_shelx_space_group_comment
;
The symmetry employed for this shelxl refinement is uniquely defined
by the following loop, which should always be used as a source of
symmetry information in preference to the above space-group names.
They are only intended as comments.
;
 
loop_
 _space_group_symop_operation_xyz
 'x, y, z'
 '-x, -y, -z'
 
_cell_length_a                    10.446(2)
_cell_length_b                    16.496(3)
_cell_length_c                    30.367(6)
_cell_angle_alpha                 77.44(3)
_cell_angle_beta                  86.39(3)
_cell_angle_gamma                 88.18(3)
_cell_volume                      5096.6(19)
_cell_formula_units_Z             8
_cell_measurement_temperature     150(2)
_cell_measurement_reflns_used     2000
_cell_measurement_theta_min       1.92
_cell_measurement_theta_max       32.50
 
_exptl_crystal_description        rod
_exptl_crystal_colour             'colourless'
_exptl_crystal_density_diffrn     1.232          
_exptl_crystal_F_000              2000
_exptl_crystal_size_max           0.24
_exptl_crystal_size_mid           0.21
_exptl_crystal_size_min           0.20
_exptl_absorpt_coefficient_mu     1.423
_exptl_absorpt_correction_type    multi-scan
_exptl_absorpt_correction_T_min   0.704
_exptl_absorpt_correction_T_max   1.000
_exptl_absorpt_process_details    'STOE X-AREA 1.76'

_diffrn_ambient_temperature      150(2)
_diffrn_source                   'Genix 3D HF Mo'
_diffrn_source_voltage           50
_diffrn_source_current           1.000
_diffrn_source_power             0.050
_diffrn_radiation_type           'Mo K\a'
_diffrn_radiation_wavelength     0.71073
_diffrn_radiation_monochromator  'Graded multilayer mirror'
_diffrn_radiation_collimation    '0.6 mm diameter'
_diffrn_measurement_device_type  'STOE StadiVari'
_diffrn_measurement_method       '\w scans'
_diffrn_detector                 Pilatus300K
_diffrn_detector_area_resol_mean 5.81
_diffrn_reflns_number             65069
_diffrn_reflns_av_unetI/netI      0.0564
_diffrn_reflns_av_R_equivalents   0.0537
_diffrn_reflns_limit_h_min        -12
_diffrn_reflns_limit_h_max        12
_diffrn_reflns_limit_k_min        -20
_diffrn_reflns_limit_k_max        14
_diffrn_reflns_limit_l_min        -37
_diffrn_reflns_limit_l_max        36
_diffrn_reflns_theta_min          1.954
_diffrn_reflns_theta_max          26.000
_diffrn_reflns_theta_full         25.242
_diffrn_measured_fraction_theta_max   1.000
_diffrn_measured_fraction_theta_full  1.000
_diffrn_reflns_Laue_measured_fraction_max    1.000
_diffrn_reflns_Laue_measured_fraction_full   1.000
_diffrn_reflns_point_group_measured_fraction_max   1.000
_diffrn_reflns_point_group_measured_fraction_full  1.000
_reflns_number_total              20024
_reflns_number_gt                 12900
_reflns_threshold_expression      'I > 2\s(I)'
_reflns_Friedel_coverage          0.000
_reflns_Friedel_fraction_max      .
_reflns_Friedel_fraction_full     .
 
_reflns_special_details
;
 Reflections were merged by SHELXL according to the crystal
 class for the calculation of statistics and refinement.
 
 _reflns_Friedel_fraction is defined as the number of unique
 Friedel pairs measured divided by the number that would be
 possible theoretically, ignoring centric projections and
 systematic absences.
;
 
_computing_data_collection        ?
_computing_cell_refinement        ?
_computing_data_reduction         ?
_computing_structure_solution     'SHELXT 2018/2 (Sheldrick, 2018)'
_computing_structure_refinement 'SHELXL-2018/3 (Sheldrick, 2018)'
_computing_molecular_graphics     ?
_computing_publication_material   ?
_refine_special_details           ?
_refine_ls_structure_factor_coef  Fsqd
_refine_ls_matrix_type            full
_refine_ls_weighting_scheme       calc
_refine_ls_weighting_details
'w=1/[\s^2^(Fo^2^)+(0.1118P)^2^+2.3889P] where P=(Fo^2^+2Fc^2^)/3'
_atom_sites_solution_primary      ?
_atom_sites_solution_secondary    ?
_atom_sites_solution_hydrogens    geom
_refine_ls_hydrogen_treatment     constr
_refine_ls_extinction_method      none
_refine_ls_extinction_coef        .
_refine_ls_number_reflns          20024
_refine_ls_number_parameters      977
_refine_ls_number_restraints      0
_refine_ls_R_factor_all           0.1073
_refine_ls_R_factor_gt            0.0667
_refine_ls_wR_factor_ref          0.2016
_refine_ls_wR_factor_gt           0.1709
_refine_ls_goodness_of_fit_ref    1.037
_refine_ls_restrained_S_all       1.037
_refine_ls_shift/su_max           0.002
_refine_ls_shift/su_mean          0.000
 
loop_
 _atom_site_label
 _atom_site_type_symbol
 _atom_site_fract_x
 _atom_site_fract_y
 _atom_site_fract_z
 _atom_site_U_iso_or_equiv
 _atom_site_adp_type
 _atom_site_occupancy
 _atom_site_site_symmetry_order  
 _atom_site_calc_flag
 _atom_site_refinement_flags_posn
 _atom_site_refinement_flags_adp
 _atom_site_refinement_flags_occupancy
 _atom_site_disorder_assembly
 _atom_site_disorder_group
Ge2 Ge 0.22551(6) 0.71191(3) 0.55837(2) 0.05178(16) Uani 1 1 d . . . . .
Ge3 Ge 0.73773(6) 0.30102(3) 0.93418(2) 0.05227(16) Uani 1 1 d . . . . .
Ge1 Ge 0.73623(6) 0.74627(3) 0.43058(2) 0.05400(16) Uani 1 1 d . . . . .
Ge4 Ge 0.23156(6) 0.24183(3) 1.06014(2) 0.05178(16) Uani 1 1 d . . . . .
P3 P 0.73879(14) 0.16197(8) 0.98344(5) 0.0510(3) Uani 1 1 d . . . . .
Si3 Si 0.56664(14) 0.15839(8) 0.90665(5) 0.0477(3) Uani 1 1 d . . . . .
P1 P 0.73150(14) 0.84370(9) 0.48141(5) 0.0519(3) Uani 1 1 d . . . . .
Cl3 Cl 0.56223(16) 0.32840(9) 0.98237(5) 0.0649(4) Uani 1 1 d . . . . .
P2 P 0.26128(15) 0.57660(9) 0.53917(5) 0.0548(4) Uani 1 1 d . . . . .
Si1 Si 0.55296(15) 0.91283(9) 0.40546(5) 0.0503(3) Uani 1 1 d . . . . .
Cl1 Cl 0.56507(16) 0.68229(9) 0.47901(5) 0.0690(4) Uani 1 1 d . . . . .
Cl2 Cl 0.04029(15) 0.71923(10) 0.51625(5) 0.0671(4) Uani 1 1 d . . . . .
Si4 Si 0.08419(15) 0.35301(9) 1.12641(5) 0.0522(4) Uani 1 1 d . . . . .
Si2 Si 0.08519(15) 0.55389(9) 0.62510(5) 0.0497(3) Uani 1 1 d . . . . .
Cl4 Cl 0.04667(16) 0.25646(10) 1.01706(5) 0.0685(4) Uani 1 1 d . . . . .
P4 P 0.24265(15) 0.39261(8) 1.03723(5) 0.0560(4) Uani 1 1 d . . . . .
N3 N 0.6509(4) 0.2509(2) 0.89343(14) 0.0470(10) Uani 1 1 d . . . . .
N2 N 0.1590(4) 0.6504(2) 0.61641(14) 0.0484(10) Uani 1 1 d . . . . .
N1 N 0.6447(4) 0.8314(2) 0.39018(14) 0.0491(10) Uani 1 1 d . . . . .
N4 N 0.1599(4) 0.2612(2) 1.11711(14) 0.0493(10) Uani 1 1 d . . . . .
C69 C 0.2940(5) 0.1851(3) 1.17828(19) 0.0518(12) Uani 1 1 d . . . . .
C64 C 0.1809(5) 0.1914(3) 1.15450(17) 0.0461(11) Uani 1 1 d . . . . .
C48 C 0.7893(5) 0.2840(3) 0.82191(17) 0.0490(12) Uani 1 1 d . . . . .
C1 C 0.6713(5) 0.8294(3) 0.34333(18) 0.0497(12) Uani 1 1 d . . . . .
C22 C 0.1779(5) 0.6933(3) 0.65214(17) 0.0472(12) Uani 1 1 d . . . . .
C65 C 0.0898(5) 0.1275(3) 1.16665(18) 0.0499(12) Uani 1 1 d . . . . .
C43 C 0.6727(5) 0.2949(3) 0.84674(17) 0.0479(12) Uani 1 1 d . . . . .
C23 C 0.0867(5) 0.7525(3) 0.66313(17) 0.0503(12) Uani 1 1 d . . . . .
C55 C 0.6367(6) 0.0849(3) 0.87117(19) 0.0549(13) Uani 1 1 d . . . . .
H55 H 0.731141 0.094597 0.868124 0.066 Uiso 1 1 calc R U . . .
C44 C 0.5783(5) 0.3513(3) 0.82549(18) 0.0510(12) Uani 1 1 d . . . . .
C6 C 0.7884(5) 0.8609(3) 0.32057(18) 0.0522(13) Uani 1 1 d . . . . .
C58 C 0.3865(5) 0.1697(3) 0.90225(19) 0.0560(13) Uani 1 1 d . . . . .
H58 H 0.370855 0.204706 0.871721 0.067 Uiso 1 1 calc R U . . .
C27 C 0.2911(5) 0.6776(3) 0.67620(17) 0.0482(12) Uani 1 1 d . . . . .
C2 C 0.5847(5) 0.7936(3) 0.32007(18) 0.0515(12) Uani 1 1 d . . . . .
C61 C 0.5961(5) 0.1176(3) 0.96878(17) 0.0518(12) Uani 1 1 d . . . . .
H61A H 0.521513 0.131811 0.987598 0.062 Uiso 1 1 calc R U . . .
H61B H 0.605877 0.056317 0.975005 0.062 Uiso 1 1 calc R U . . .
C19 C 0.5852(5) 0.9030(3) 0.46709(18) 0.0520(13) Uani 1 1 d . . . . .
H19A H 0.592603 0.959071 0.473317 0.062 Uiso 1 1 calc R U . . .
H19B H 0.512243 0.875268 0.486272 0.062 Uiso 1 1 calc R U . . .
C70 C -0.0201(5) 0.1211(3) 1.13724(18) 0.0535(13) Uani 1 1 d . . . . .
H70 H -0.032225 0.176568 1.116577 0.064 Uiso 1 1 calc R U . . .
C28 C -0.0231(5) 0.7841(3) 0.63338(19) 0.0543(13) Uani 1 1 d . . . . .
H28 H -0.042343 0.740417 0.616607 0.065 Uiso 1 1 calc R U . . .
C41 C 0.4049(6) 0.5218(4) 0.5599(2) 0.0633(15) Uani 1 1 d . . . . .
H41A H 0.403177 0.514196 0.592802 0.095 Uiso 1 1 calc R U . . .
H41B H 0.480169 0.553958 0.546266 0.095 Uiso 1 1 calc R U . . .
H41C H 0.409475 0.467376 0.551740 0.095 Uiso 1 1 calc R U . . .
C79 C -0.0929(6) 0.3398(3) 1.1428(2) 0.0638(16) Uani 1 1 d . . . . .
H79 H -0.101182 0.287084 1.166351 0.077 Uiso 1 1 calc R U . . .
C63 C 0.7302(6) 0.1552(3) 1.04324(19) 0.0599(14) Uani 1 1 d . . . . .
H63A H 0.658244 0.189716 1.051375 0.090 Uiso 1 1 calc R U . . .
H63B H 0.810323 0.174923 1.052023 0.090 Uiso 1 1 calc R U . . .
H63C H 0.717321 0.097348 1.059026 0.090 Uiso 1 1 calc R U . . .
C16 C 0.3734(6) 0.9070(3) 0.4032(2) 0.0595(14) Uani 1 1 d . . . . .
H16 H 0.354836 0.903390 0.371819 0.071 Uiso 1 1 calc R U . . .
C52 C 0.9013(5) 0.2323(3) 0.8426(2) 0.0585(14) Uani 1 1 d . . . . .
H52 H 0.871012 0.199756 0.873021 0.070 Uiso 1 1 calc R U . . .
C21 C 0.7222(6) 0.8017(4) 0.54162(19) 0.0613(14) Uani 1 1 d . . . . .
H21A H 0.803511 0.773522 0.550579 0.092 Uiso 1 1 calc R U . . .
H21B H 0.652376 0.761860 0.549326 0.092 Uiso 1 1 calc R U . . .
H21C H 0.705680 0.846879 0.557614 0.092 Uiso 1 1 calc R U . . .
C47 C 0.8035(6) 0.3258(3) 0.77622(19) 0.0593(14) Uani 1 1 d . . . . .
H47 H 0.881510 0.318645 0.759506 0.071 Uiso 1 1 calc R U . . .
C71 C 0.0168(6) 0.0579(3) 1.1079(2) 0.0596(14) Uani 1 1 d . . . . .
H71A H 0.094383 0.076066 1.088907 0.089 Uiso 1 1 calc R U . . .
H71B H -0.053550 0.053859 1.088644 0.089 Uiso 1 1 calc R U . . .
H71C H 0.033116 0.003355 1.127437 0.089 Uiso 1 1 calc R U . . .
C5 C 0.8077(6) 0.8630(4) 0.27423(19) 0.0619(15) Uani 1 1 d . . . . .
H5 H 0.884068 0.886231 0.258577 0.074 Uiso 1 1 calc R U . . .
C25 C 0.2121(6) 0.7689(4) 0.7248(2) 0.0617(15) Uani 1 1 d . . . . .
H25 H 0.221646 0.792661 0.750193 0.074 Uiso 1 1 calc R U . . .
C60 C 0.3171(6) 0.2131(4) 0.9376(2) 0.0648(15) Uani 1 1 d . . . . .
H60A H 0.231328 0.231695 0.927863 0.097 Uiso 1 1 calc R U . . .
H60B H 0.366476 0.261119 0.940281 0.097 Uiso 1 1 calc R U . . .
H60C H 0.309586 0.173968 0.966884 0.097 Uiso 1 1 calc R U . . .
C24 C 0.1057(6) 0.7879(3) 0.7000(2) 0.0597(14) Uani 1 1 d . . . . .
H24 H 0.043237 0.826009 0.708061 0.072 Uiso 1 1 calc R U . . .
C40 C 0.1275(6) 0.5193(4) 0.5701(2) 0.0634(15) Uani 1 1 d . . . . .
H40A H 0.149539 0.459226 0.576813 0.076 Uiso 1 1 calc R U . . .
H40B H 0.052167 0.528029 0.551299 0.076 Uiso 1 1 calc R U . . .
C26 C 0.3056(6) 0.7150(3) 0.71265(19) 0.0584(14) Uani 1 1 d . . . . .
H26 H 0.380474 0.703433 0.729311 0.070 Uiso 1 1 calc R U . . .
C73 C 0.4058(6) 0.2428(4) 1.1620(2) 0.0621(15) Uani 1 1 d . . . . .
H73 H 0.373387 0.293123 1.140644 0.075 Uiso 1 1 calc R U . . .
C31 C 0.4008(6) 0.6241(3) 0.6618(2) 0.0575(14) Uani 1 1 d . . . . .
H31 H 0.365109 0.588862 0.642660 0.069 Uiso 1 1 calc R U . . .
C68 C 0.3072(6) 0.1201(4) 1.21642(19) 0.0603(14) Uani 1 1 d . . . . .
H68 H 0.381689 0.116791 1.233162 0.072 Uiso 1 1 calc R U . . .
C62 C 0.8723(6) 0.0945(4) 0.9725(2) 0.0653(15) Uani 1 1 d . . . . .
H62A H 0.952821 0.118311 0.978173 0.098 Uiso 1 1 calc R U . . .
H62B H 0.874297 0.089301 0.940892 0.098 Uiso 1 1 calc R U . . .
H62C H 0.861840 0.039533 0.992413 0.098 Uiso 1 1 calc R U . . .
C3 C 0.6099(6) 0.7964(4) 0.2738(2) 0.0629(15) Uani 1 1 d . . . . .
H3 H 0.550256 0.772959 0.257937 0.075 Uiso 1 1 calc R U . . .
C29 C -0.1485(6) 0.8038(4) 0.6599(2) 0.0644(15) Uani 1 1 d . . . . .
H29A H -0.167590 0.757123 0.685353 0.097 Uiso 1 1 calc R U . . .
H29B H -0.219686 0.812547 0.639768 0.097 Uiso 1 1 calc R U . . .
H29C H -0.137160 0.854115 0.671353 0.097 Uiso 1 1 calc R U . . .
C66 C 0.1080(6) 0.0638(3) 1.20442(19) 0.0585(14) Uani 1 1 d . . . . .
H66 H 0.046270 0.021264 1.212763 0.070 Uiso 1 1 calc R U . . .
C82 C 0.1043(6) 0.4254(3) 1.0683(2) 0.0611(15) Uani 1 1 d . . . . .
H82A H 0.026442 0.424272 1.051451 0.073 Uiso 1 1 calc R U . . .
H82B H 0.115565 0.482999 1.071715 0.073 Uiso 1 1 calc R U . . .
C45 C 0.5982(6) 0.3889(3) 0.7801(2) 0.0603(14) Uani 1 1 d . . . . .
H45 H 0.532997 0.424790 0.765729 0.072 Uiso 1 1 calc R U . . .
C7 C 0.4674(5) 0.7470(3) 0.3440(2) 0.0588(14) Uani 1 1 d . . . . .
H7 H 0.455267 0.760418 0.374547 0.071 Uiso 1 1 calc R U . . .
C37 C 0.1505(6) 0.4738(3) 0.6733(2) 0.0580(14) Uani 1 1 d . . . . .
H37 H 0.245934 0.474981 0.668054 0.070 Uiso 1 1 calc R U . . .
C67 C 0.2133(6) 0.0610(4) 1.2299(2) 0.0651(15) Uani 1 1 d . . . . .
H67 H 0.221353 0.018899 1.256540 0.078 Uiso 1 1 calc R U . . .
C30 C 0.0175(6) 0.8629(3) 0.5985(2) 0.0625(15) Uani 1 1 d . . . . .
H30A H 0.038434 0.906284 0.614272 0.094 Uiso 1 1 calc R U . . .
H30B H -0.053016 0.882507 0.578838 0.094 Uiso 1 1 calc R U . . .
H30C H 0.093052 0.850187 0.580200 0.094 Uiso 1 1 calc R U . . .
C46 C 0.7089(6) 0.3763(3) 0.75502(19) 0.0616(15) Uani 1 1 d . . . . .
H46 H 0.719392 0.401906 0.723846 0.074 Uiso 1 1 calc R U . . .
C20 C 0.8605(6) 0.9174(3) 0.4710(2) 0.0612(15) Uani 1 1 d . . . . .
H20A H 0.848070 0.955496 0.491631 0.092 Uiso 1 1 calc R U . . .
H20B H 0.860443 0.949138 0.439688 0.092 Uiso 1 1 calc R U . . .
H20C H 0.942659 0.887551 0.475977 0.092 Uiso 1 1 calc R U . . .
C49 C 0.4620(6) 0.3774(3) 0.8521(2) 0.0579(14) Uani 1 1 d . . . . .
H49 H 0.451886 0.335933 0.881429 0.070 Uiso 1 1 calc R U . . .
C76 C 0.1667(6) 0.3971(3) 1.1696(2) 0.0615(15) Uani 1 1 d . . . . .
H76 H 0.260834 0.389804 1.162928 0.074 Uiso 1 1 calc R U . . .
C4 C 0.7189(7) 0.8322(4) 0.2509(2) 0.0689(17) Uani 1 1 d . . . . .
H4 H 0.732681 0.835669 0.219291 0.083 Uiso 1 1 calc R U . . .
C72 C -0.1480(6) 0.0980(4) 1.1645(2) 0.0635(15) Uani 1 1 d . . . . .
H72A H -0.141558 0.041167 1.182568 0.095 Uiso 1 1 calc R U . . .
H72B H -0.217060 0.101606 1.143759 0.095 Uiso 1 1 calc R U . . .
H72C H -0.166732 0.136500 1.184640 0.095 Uiso 1 1 calc R U . . .
C34 C -0.0954(6) 0.5630(4) 0.6298(2) 0.0604(14) Uani 1 1 d . . . . .
H34 H -0.118987 0.611711 0.605591 0.072 Uiso 1 1 calc R U . . .
C59 C 0.3195(6) 0.0867(4) 0.9058(2) 0.0726(18) Uani 1 1 d . . . . .
H59A H 0.335991 0.049704 0.934904 0.109 Uiso 1 1 calc R U . . .
H59B H 0.352850 0.060816 0.881189 0.109 Uiso 1 1 calc R U . . .
H59C H 0.226893 0.096728 0.903655 0.109 Uiso 1 1 calc R U . . .
C13 C 0.6127(6) 1.0144(3) 0.3692(2) 0.0641(15) Uani 1 1 d . . . . .
H13 H 0.706534 1.005225 0.362957 0.077 Uiso 1 1 calc R U . . .
C39 C 0.1227(7) 0.4898(4) 0.7207(2) 0.0692(17) Uani 1 1 d . . . . .
H39A H 0.031658 0.480664 0.729698 0.104 Uiso 1 1 calc R U . . .
H39B H 0.143557 0.547330 0.720746 0.104 Uiso 1 1 calc R U . . .
H39C H 0.175081 0.451818 0.742105 0.104 Uiso 1 1 calc R U . . .
C18 C 0.3120(6) 0.8309(4) 0.4361(2) 0.0676(16) Uani 1 1 d . . . . .
H18A H 0.313929 0.838274 0.467237 0.101 Uiso 1 1 calc R U . . .
H18B H 0.360325 0.780379 0.433082 0.101 Uiso 1 1 calc R U . . .
H18C H 0.222868 0.826152 0.428795 0.101 Uiso 1 1 calc R U . . .
C32 C 0.5038(6) 0.6793(4) 0.6326(2) 0.0668(16) Uani 1 1 d . . . . .
H32A H 0.464198 0.715904 0.606970 0.100 Uiso 1 1 calc R U . . .
H32B H 0.569933 0.644220 0.621260 0.100 Uiso 1 1 calc R U . . .
H32C H 0.542996 0.712934 0.650830 0.100 Uiso 1 1 calc R U . . .
C33 C 0.4631(6) 0.5656(4) 0.7016(2) 0.0671(16) Uani 1 1 d . . . . .
H33A H 0.509845 0.598475 0.718393 0.101 Uiso 1 1 calc R U . . .
H33B H 0.522829 0.527080 0.690070 0.101 Uiso 1 1 calc R U . . .
H33C H 0.396322 0.534145 0.721690 0.101 Uiso 1 1 calc R U . . .
C10 C 0.8955(6) 0.8902(3) 0.3442(2) 0.0605(15) Uani 1 1 d . . . . .
H10 H 0.861170 0.894882 0.375068 0.073 Uiso 1 1 calc R U . . .
C84 C 0.3807(6) 0.4360(4) 1.0561(2) 0.0686(17) Uani 1 1 d . . . . .
H84A H 0.459064 0.416699 1.041692 0.103 Uiso 1 1 calc R U . . .
H84B H 0.382973 0.417955 1.088964 0.103 Uiso 1 1 calc R U . . .
H84C H 0.374929 0.496731 1.047748 0.103 Uiso 1 1 calc R U . . .
C15 C 0.6024(7) 1.0908(4) 0.3918(2) 0.0778(19) Uani 1 1 d . . . . .
H15A H 0.643471 1.138565 0.371586 0.117 Uiso 1 1 calc R U . . .
H15B H 0.645524 1.077540 0.420354 0.117 Uiso 1 1 calc R U . . .
H15C H 0.511862 1.104288 0.397854 0.117 Uiso 1 1 calc R U . . .
C80 C -0.1714(6) 0.3295(4) 1.1040(2) 0.0737(18) Uani 1 1 d . . . . .
H80A H -0.254856 0.306293 1.115978 0.111 Uiso 1 1 calc R U . . .
H80B H -0.125659 0.291910 1.087235 0.111 Uiso 1 1 calc R U . . .
H80C H -0.184191 0.383772 1.083745 0.111 Uiso 1 1 calc R U . . .
C57 C 0.6214(7) -0.0088(3) 0.8923(2) 0.0703(17) Uani 1 1 d . . . . .
H57A H 0.529996 -0.021875 0.896804 0.105 Uiso 1 1 calc R U . . .
H57B H 0.661140 -0.022343 0.921412 0.105 Uiso 1 1 calc R U . . .
H57C H 0.663331 -0.041476 0.871914 0.105 Uiso 1 1 calc R U . . .
C42 C 0.2612(6) 0.5709(4) 0.4803(2) 0.0693(17) Uani 1 1 d . . . . .
H42A H 0.261969 0.512593 0.477984 0.104 Uiso 1 1 calc R U . . .
H42B H 0.337478 0.598119 0.463909 0.104 Uiso 1 1 calc R U . . .
H42C H 0.183958 0.599022 0.467190 0.104 Uiso 1 1 calc R U . . .
C56 C 0.5913(7) 0.1054(4) 0.8227(2) 0.0690(17) Uani 1 1 d . . . . .
H56A H 0.638795 0.070500 0.804716 0.103 Uiso 1 1 calc R U . . .
H56B H 0.606966 0.164064 0.809072 0.103 Uiso 1 1 calc R U . . .
H56C H 0.499384 0.094804 0.823389 0.103 Uiso 1 1 calc R U . . .
C36 C -0.1479(6) 0.5835(4) 0.6746(2) 0.0668(16) Uani 1 1 d . . . . .
H36A H -0.236596 0.604192 0.671623 0.100 Uiso 1 1 calc R U . . .
H36B H -0.095069 0.626154 0.682084 0.100 Uiso 1 1 calc R U . . .
H36C H -0.145481 0.533272 0.698721 0.100 Uiso 1 1 calc R U . . .
C17 C 0.3040(6) 0.9856(4) 0.4133(3) 0.0777(19) Uani 1 1 d . . . . .
H17A H 0.211224 0.980413 0.411853 0.117 Uiso 1 1 calc R U . . .
H17B H 0.333683 1.034496 0.390856 0.117 Uiso 1 1 calc R U . . .
H17C H 0.322979 0.991906 0.443563 0.117 Uiso 1 1 calc R U . . .
C78 C 0.1392(7) 0.3495(4) 1.2183(2) 0.0738(18) Uani 1 1 d . . . . .
H78A H 0.197107 0.368093 1.238126 0.111 Uiso 1 1 calc R U . . .
H78B H 0.152771 0.289871 1.220008 0.111 Uiso 1 1 calc R U . . .
H78C H 0.050106 0.360102 1.227958 0.111 Uiso 1 1 calc R U . . .
C51 C 0.4886(6) 0.4629(4) 0.8627(2) 0.0700(17) Uani 1 1 d . . . . .
H51A H 0.568017 0.459135 0.878644 0.105 Uiso 1 1 calc R U . . .
H51B H 0.417090 0.478706 0.881729 0.105 Uiso 1 1 calc R U . . .
H51C H 0.497678 0.504754 0.834396 0.105 Uiso 1 1 calc R U . . .
C54 C 0.9531(7) 0.1701(4) 0.8139(2) 0.078(2) Uani 1 1 d . . . . .
H54A H 0.883350 0.134735 0.809624 0.117 Uiso 1 1 calc R U . . .
H54B H 1.021480 0.135484 0.829510 0.117 Uiso 1 1 calc R U . . .
H54C H 0.987300 0.200801 0.784386 0.117 Uiso 1 1 calc R U . . .
C75 C 0.5068(6) 0.1979(5) 1.1356(3) 0.083(2) Uani 1 1 d . . . . .
H75A H 0.537615 0.147225 1.155732 0.124 Uiso 1 1 calc R U . . .
H75B H 0.579073 0.234728 1.124551 0.124 Uiso 1 1 calc R U . . .
H75C H 0.467566 0.183362 1.109982 0.124 Uiso 1 1 calc R U . . .
C53 C 1.0108(6) 0.2882(4) 0.8491(2) 0.0714(17) Uani 1 1 d . . . . .
H53A H 1.043295 0.319946 0.819640 0.107 Uiso 1 1 calc R U . . .
H53B H 1.080370 0.253680 0.864047 0.107 Uiso 1 1 calc R U . . .
H53C H 0.978504 0.326681 0.867921 0.107 Uiso 1 1 calc R U . . .
C74 C 0.4709(7) 0.2716(4) 1.1999(2) 0.0759(18) Uani 1 1 d . . . . .
H74A H 0.406681 0.297723 1.217523 0.114 Uiso 1 1 calc R U . . .
H74B H 0.537173 0.311826 1.186535 0.114 Uiso 1 1 calc R U . . .
H74C H 0.510274 0.223602 1.219629 0.114 Uiso 1 1 calc R U . . .
C83 C 0.2363(7) 0.4402(4) 0.9780(2) 0.0777(19) Uani 1 1 d . . . . .
H83A H 0.233299 0.500779 0.974156 0.117 Uiso 1 1 calc R U . . .
H83B H 0.159462 0.422046 0.966274 0.117 Uiso 1 1 calc R U . . .
H83C H 0.312851 0.423687 0.961499 0.117 Uiso 1 1 calc R U . . .
C38 C 0.1122(7) 0.3840(4) 0.6738(2) 0.0765(19) Uani 1 1 d . . . . .
H38A H 0.162887 0.345028 0.695314 0.115 Uiso 1 1 calc R U . . .
H38B H 0.128687 0.372864 0.643491 0.115 Uiso 1 1 calc R U . . .
H38C H 0.020806 0.377088 0.682793 0.115 Uiso 1 1 calc R U . . .
C11 C 1.0064(6) 0.8260(4) 0.3497(2) 0.0785(19) Uani 1 1 d . . . . .
H11A H 0.975305 0.772816 0.367723 0.118 Uiso 1 1 calc R U . . .
H11B H 1.075179 0.845529 0.365114 0.118 Uiso 1 1 calc R U . . .
H11C H 1.039458 0.818631 0.319903 0.118 Uiso 1 1 calc R U . . .
C9 C 0.4955(7) 0.6535(4) 0.3511(2) 0.0757(18) Uani 1 1 d . . . . .
H9A H 0.510235 0.638465 0.321644 0.114 Uiso 1 1 calc R U . . .
H9B H 0.422191 0.622957 0.367655 0.114 Uiso 1 1 calc R U . . .
H9C H 0.572112 0.639404 0.368415 0.114 Uiso 1 1 calc R U . . .
C50 C 0.3371(6) 0.3811(4) 0.8282(2) 0.0775(19) Uani 1 1 d . . . . .
H50A H 0.340561 0.426205 0.801220 0.116 Uiso 1 1 calc R U . . .
H50B H 0.264973 0.391137 0.848718 0.116 Uiso 1 1 calc R U . . .
H50C H 0.325364 0.328185 0.819368 0.116 Uiso 1 1 calc R U . . .
C77 C 0.1435(7) 0.4910(4) 1.1665(2) 0.078(2) Uani 1 1 d . . . . .
H77A H 0.053119 0.501377 1.174531 0.117 Uiso 1 1 calc R U . . .
H77B H 0.165174 0.521381 1.135538 0.117 Uiso 1 1 calc R U . . .
H77C H 0.197624 0.509809 1.187370 0.117 Uiso 1 1 calc R U . . .
C12 C 0.9468(7) 0.9756(4) 0.3197(2) 0.084(2) Uani 1 1 d . . . . .
H12A H 0.990255 0.971012 0.290783 0.127 Uiso 1 1 calc R U . . .
H12B H 1.007622 0.994433 0.338480 0.127 Uiso 1 1 calc R U . . .
H12C H 0.875186 1.015629 0.314299 0.127 Uiso 1 1 calc R U . . .
C8 C 0.3432(6) 0.7707(4) 0.3203(2) 0.0746(18) Uani 1 1 d . . . . .
H8A H 0.329419 0.831008 0.315121 0.112 Uiso 1 1 calc R U . . .
H8B H 0.271321 0.742743 0.339248 0.112 Uiso 1 1 calc R U . . .
H8C H 0.348956 0.753695 0.291245 0.112 Uiso 1 1 calc R U . . .
C35 C -0.1686(7) 0.4893(5) 0.6213(2) 0.083(2) Uani 1 1 d . . . . .
H35A H -0.164313 0.442883 0.647598 0.125 Uiso 1 1 calc R U . . .
H35B H -0.129903 0.472051 0.594499 0.125 Uiso 1 1 calc R U . . .
H35C H -0.258490 0.505744 0.616506 0.125 Uiso 1 1 calc R U . . .
C14 C 0.5552(8) 1.0369(4) 0.3224(2) 0.084(2) Uani 1 1 d . . . . .
H14A H 0.462301 1.045645 0.326211 0.126 Uiso 1 1 calc R U . . .
H14B H 0.572615 0.991432 0.306630 0.126 Uiso 1 1 calc R U . . .
H14C H 0.594179 1.087823 0.304591 0.126 Uiso 1 1 calc R U . . .
C81 C -0.1563(7) 0.4095(4) 1.1640(3) 0.089(2) Uani 1 1 d . . . . .
H81A H -0.142845 0.463356 1.143219 0.133 Uiso 1 1 calc R U . . .
H81B H -0.117721 0.409625 1.192617 0.133 Uiso 1 1 calc R U . . .
H81C H -0.248545 0.399765 1.169709 0.133 Uiso 1 1 calc R U . . .
 
loop_
 _atom_site_aniso_label
 _atom_site_aniso_U_11
 _atom_site_aniso_U_22
 _atom_site_aniso_U_33
 _atom_site_aniso_U_23
 _atom_site_aniso_U_13
 _atom_site_aniso_U_12
Ge2 0.0545(4) 0.0513(3) 0.0472(3) -0.0078(2) 0.0050(3) 0.0002(2)
Ge3 0.0563(4) 0.0497(3) 0.0504(3) -0.0106(2) 0.0026(3) -0.0059(2)
Ge1 0.0585(4) 0.0502(3) 0.0520(3) -0.0110(3) 0.0027(3) 0.0060(2)
Ge4 0.0556(4) 0.0500(3) 0.0488(3) -0.0117(2) 0.0081(3) -0.0028(2)
P3 0.0526(8) 0.0507(7) 0.0479(8) -0.0082(6) 0.0008(6) -0.0008(6)
Si3 0.0476(8) 0.0474(7) 0.0467(8) -0.0080(6) 0.0019(6) -0.0027(6)
P1 0.0527(8) 0.0535(7) 0.0487(8) -0.0113(6) 0.0039(6) 0.0001(6)
Cl3 0.0725(10) 0.0632(8) 0.0599(9) -0.0193(7) 0.0068(7) 0.0081(7)
P2 0.0576(9) 0.0555(8) 0.0514(8) -0.0151(6) 0.0090(7) -0.0008(6)
Si1 0.0514(9) 0.0491(7) 0.0488(8) -0.0101(6) 0.0056(7) 0.0027(6)
Cl1 0.0789(11) 0.0610(8) 0.0635(9) -0.0059(7) 0.0049(8) -0.0161(7)
Cl2 0.0636(9) 0.0829(10) 0.0540(8) -0.0150(7) -0.0043(7) 0.0119(7)
Si4 0.0524(9) 0.0465(7) 0.0552(9) -0.0096(6) 0.0112(7) -0.0013(6)
Si2 0.0497(9) 0.0517(8) 0.0480(8) -0.0133(6) 0.0067(6) -0.0054(6)
Cl4 0.0664(10) 0.0825(10) 0.0558(8) -0.0126(7) -0.0004(7) -0.0134(7)
P4 0.0613(9) 0.0478(7) 0.0544(8) -0.0049(6) 0.0114(7) -0.0028(6)
N3 0.046(2) 0.048(2) 0.043(2) -0.0062(18) 0.0081(18) -0.0008(18)
N2 0.050(3) 0.047(2) 0.047(2) -0.0114(19) 0.0031(19) 0.0015(18)
N1 0.053(3) 0.048(2) 0.047(2) -0.0140(19) 0.010(2) -0.0023(18)
N4 0.053(3) 0.046(2) 0.048(2) -0.0072(19) -0.001(2) -0.0039(18)
C69 0.051(3) 0.051(3) 0.054(3) -0.015(2) 0.003(2) -0.001(2)
C64 0.048(3) 0.043(2) 0.047(3) -0.011(2) 0.000(2) -0.002(2)
C48 0.053(3) 0.047(3) 0.046(3) -0.012(2) 0.011(2) -0.004(2)
C1 0.054(3) 0.045(3) 0.050(3) -0.012(2) 0.004(2) 0.002(2)
C22 0.048(3) 0.049(3) 0.043(3) -0.008(2) 0.003(2) 0.001(2)
C65 0.046(3) 0.053(3) 0.048(3) -0.009(2) 0.008(2) -0.001(2)
C43 0.049(3) 0.047(3) 0.045(3) -0.005(2) 0.002(2) -0.003(2)
C23 0.054(3) 0.050(3) 0.044(3) -0.005(2) 0.004(2) -0.004(2)
C55 0.054(3) 0.049(3) 0.060(3) -0.011(2) 0.005(3) -0.004(2)
C44 0.056(3) 0.046(3) 0.050(3) -0.007(2) -0.003(2) -0.006(2)
C6 0.055(3) 0.051(3) 0.049(3) -0.011(2) 0.005(2) 0.002(2)
C58 0.052(3) 0.057(3) 0.056(3) -0.005(3) 0.000(3) -0.002(2)
C27 0.048(3) 0.047(3) 0.047(3) -0.007(2) 0.003(2) -0.005(2)
C2 0.054(3) 0.051(3) 0.051(3) -0.014(2) 0.002(2) 0.003(2)
C61 0.054(3) 0.049(3) 0.050(3) -0.004(2) 0.001(2) -0.006(2)
C19 0.050(3) 0.052(3) 0.053(3) -0.013(2) 0.005(2) 0.006(2)
C70 0.060(3) 0.045(3) 0.054(3) -0.008(2) 0.003(3) -0.004(2)
C28 0.052(3) 0.057(3) 0.055(3) -0.016(3) 0.002(3) 0.000(2)
C41 0.070(4) 0.061(3) 0.055(3) -0.008(3) 0.012(3) 0.007(3)
C79 0.061(4) 0.052(3) 0.074(4) -0.011(3) 0.017(3) 0.002(3)
C63 0.061(4) 0.060(3) 0.057(3) -0.012(3) 0.002(3) -0.002(3)
C16 0.061(4) 0.062(3) 0.053(3) -0.009(3) 0.002(3) 0.009(3)
C52 0.053(3) 0.057(3) 0.060(3) -0.004(3) 0.011(3) 0.001(2)
C21 0.057(4) 0.069(3) 0.055(3) -0.011(3) 0.006(3) 0.002(3)
C47 0.067(4) 0.054(3) 0.055(3) -0.013(3) 0.013(3) -0.011(3)
C71 0.063(4) 0.054(3) 0.062(4) -0.016(3) -0.006(3) 0.006(3)
C5 0.064(4) 0.071(4) 0.050(3) -0.016(3) 0.013(3) -0.003(3)
C25 0.074(4) 0.066(3) 0.048(3) -0.020(3) 0.004(3) -0.013(3)
C60 0.059(4) 0.071(4) 0.065(4) -0.019(3) 0.009(3) -0.002(3)
C24 0.065(4) 0.057(3) 0.060(4) -0.019(3) -0.001(3) 0.000(3)
C40 0.066(4) 0.065(3) 0.059(4) -0.015(3) 0.009(3) -0.009(3)
C26 0.062(4) 0.060(3) 0.053(3) -0.009(3) -0.002(3) -0.011(3)
C73 0.058(4) 0.068(3) 0.064(4) -0.021(3) 0.002(3) -0.010(3)
C31 0.057(3) 0.053(3) 0.058(3) -0.004(3) 0.001(3) 0.000(2)
C68 0.058(4) 0.070(3) 0.052(3) -0.010(3) -0.006(3) 0.003(3)
C62 0.059(4) 0.067(3) 0.069(4) -0.015(3) -0.001(3) 0.007(3)
C3 0.059(4) 0.072(4) 0.061(4) -0.021(3) -0.005(3) 0.004(3)
C29 0.055(4) 0.068(3) 0.068(4) -0.014(3) 0.003(3) 0.008(3)
C66 0.061(4) 0.054(3) 0.054(3) 0.000(3) 0.004(3) -0.005(3)
C82 0.061(4) 0.051(3) 0.067(4) -0.009(3) 0.011(3) -0.002(2)
C45 0.067(4) 0.052(3) 0.056(3) 0.000(3) -0.003(3) -0.002(3)
C7 0.051(3) 0.062(3) 0.065(4) -0.020(3) 0.006(3) -0.009(3)
C37 0.057(3) 0.051(3) 0.063(4) -0.009(3) 0.008(3) -0.003(2)
C67 0.071(4) 0.068(4) 0.050(3) 0.000(3) 0.001(3) -0.003(3)
C30 0.073(4) 0.051(3) 0.058(3) -0.003(3) 0.002(3) 0.001(3)
C46 0.079(4) 0.059(3) 0.044(3) -0.006(3) 0.004(3) -0.011(3)
C20 0.060(4) 0.061(3) 0.060(4) -0.009(3) 0.006(3) -0.009(3)
C49 0.059(4) 0.052(3) 0.060(3) -0.007(3) 0.000(3) -0.004(2)
C76 0.063(4) 0.060(3) 0.064(4) -0.023(3) 0.017(3) -0.005(3)
C4 0.077(4) 0.082(4) 0.048(3) -0.017(3) 0.010(3) -0.001(3)
C72 0.054(4) 0.066(3) 0.070(4) -0.013(3) 0.004(3) -0.006(3)
C34 0.055(3) 0.069(3) 0.057(3) -0.015(3) 0.005(3) -0.012(3)
C59 0.052(4) 0.067(4) 0.099(5) -0.019(3) 0.004(3) -0.012(3)
C13 0.064(4) 0.057(3) 0.068(4) -0.013(3) 0.011(3) 0.006(3)
C39 0.077(4) 0.068(4) 0.056(4) 0.002(3) -0.005(3) -0.011(3)
C18 0.062(4) 0.074(4) 0.064(4) -0.013(3) 0.009(3) -0.004(3)
C32 0.057(4) 0.067(4) 0.069(4) -0.004(3) 0.005(3) 0.004(3)
C33 0.061(4) 0.064(3) 0.066(4) 0.008(3) 0.001(3) 0.004(3)
C10 0.055(4) 0.067(3) 0.061(4) -0.022(3) 0.014(3) -0.010(3)
C84 0.073(4) 0.062(3) 0.072(4) -0.022(3) 0.021(3) -0.015(3)
C15 0.085(5) 0.053(3) 0.095(5) -0.017(3) 0.010(4) -0.004(3)
C80 0.052(4) 0.066(4) 0.096(5) -0.005(3) 0.004(3) 0.003(3)
C57 0.084(5) 0.054(3) 0.072(4) -0.017(3) 0.003(3) 0.009(3)
C42 0.073(4) 0.070(4) 0.066(4) -0.023(3) 0.010(3) 0.002(3)
C56 0.085(5) 0.066(4) 0.059(4) -0.021(3) -0.002(3) -0.003(3)
C36 0.053(4) 0.074(4) 0.072(4) -0.015(3) 0.010(3) -0.008(3)
C17 0.063(4) 0.072(4) 0.098(5) -0.023(4) 0.010(4) 0.010(3)
C78 0.089(5) 0.075(4) 0.059(4) -0.024(3) 0.012(3) 0.002(3)
C51 0.073(4) 0.060(3) 0.080(4) -0.023(3) 0.006(3) 0.004(3)
C54 0.073(4) 0.065(4) 0.091(5) -0.018(3) 0.030(4) 0.005(3)
C75 0.055(4) 0.099(5) 0.102(6) -0.045(4) 0.018(4) -0.016(3)
C53 0.055(4) 0.071(4) 0.083(5) -0.005(3) -0.001(3) -0.005(3)
C74 0.071(4) 0.089(5) 0.072(4) -0.025(4) -0.008(3) -0.013(3)
C83 0.083(5) 0.076(4) 0.062(4) 0.003(3) 0.015(3) 0.005(3)
C38 0.091(5) 0.056(3) 0.078(4) -0.008(3) 0.009(4) -0.007(3)
C11 0.056(4) 0.098(5) 0.085(5) -0.030(4) 0.002(3) 0.004(3)
C9 0.075(5) 0.058(3) 0.088(5) -0.003(3) 0.003(4) -0.005(3)
C50 0.061(4) 0.071(4) 0.098(5) -0.011(4) -0.011(4) 0.008(3)
C77 0.087(5) 0.060(3) 0.090(5) -0.032(3) 0.018(4) -0.009(3)
C12 0.091(5) 0.083(4) 0.083(5) -0.030(4) 0.030(4) -0.032(4)
C8 0.057(4) 0.084(4) 0.090(5) -0.032(4) -0.009(3) -0.001(3)
C35 0.062(4) 0.110(5) 0.089(5) -0.048(4) 0.014(4) -0.025(4)
C14 0.114(6) 0.059(4) 0.068(4) 0.001(3) 0.010(4) 0.007(4)
C81 0.066(4) 0.076(4) 0.120(6) -0.025(4) 0.032(4) 0.002(3)
 
_geom_special_details
;
 All esds (except the esd in the dihedral angle between two l.s. planes)
 are estimated using the full covariance matrix.  The cell esds are taken
 into account individually in the estimation of esds in distances, angles
 and torsion angles; correlations between esds in cell parameters are only
 used when they are defined by crystal symmetry.  An approximate (isotropic)
 treatment of cell esds is used for estimating esds involving l.s. planes.
;
 
loop_
 _geom_bond_atom_site_label_1
 _geom_bond_atom_site_label_2
 _geom_bond_distance
 _geom_bond_site_symmetry_2
 _geom_bond_publ_flag
Ge2 N2 1.932(4) . ?
Ge2 Cl2 2.3715(18) . ?
Ge2 P2 2.4387(16) . ?
Ge3 N3 1.916(4) . ?
Ge3 Cl3 2.3671(17) . ?
Ge3 P3 2.4509(17) . ?
Ge1 N1 1.925(4) . ?
Ge1 Cl1 2.3637(18) . ?
Ge1 P1 2.4561(17) . ?
Ge4 N4 1.928(4) . ?
Ge4 Cl4 2.3772(19) . ?
Ge4 P4 2.4372(16) . ?
P3 C63 1.792(6) . ?
P3 C61 1.803(5) . ?
P3 C62 1.816(6) . ?
Si3 N3 1.743(4) . ?
Si3 C55 1.891(5) . ?
Si3 C58 1.896(6) . ?
Si3 C61 1.902(5) . ?
P1 C21 1.807(6) . ?
P1 C20 1.810(6) . ?
P1 C19 1.812(5) . ?
P2 C41 1.803(6) . ?
P2 C40 1.806(6) . ?
P2 C42 1.810(6) . ?
Si1 N1 1.753(4) . ?
Si1 C16 1.888(6) . ?
Si1 C19 1.894(6) . ?
Si1 C13 1.895(6) . ?
Si4 N4 1.755(4) . ?
Si4 C79 1.893(6) . ?
Si4 C76 1.894(6) . ?
Si4 C82 1.907(6) . ?
Si2 N2 1.751(4) . ?
Si2 C34 1.886(6) . ?
Si2 C37 1.893(6) . ?
Si2 C40 1.901(6) . ?
P4 C83 1.803(6) . ?
P4 C84 1.807(7) . ?
P4 C82 1.809(6) . ?
N3 C43 1.453(6) . ?
N2 C22 1.445(7) . ?
N1 C1 1.440(6) . ?
N4 C64 1.453(6) . ?
C69 C68 1.407(8) . ?
C69 C64 1.412(8) . ?
C69 C73 1.519(8) . ?
C64 C65 1.415(7) . ?
C48 C47 1.409(7) . ?
C48 C43 1.419(7) . ?
C48 C52 1.512(8) . ?
C1 C2 1.400(8) . ?
C1 C6 1.421(7) . ?
C22 C27 1.416(7) . ?
C22 C23 1.420(7) . ?
C65 C66 1.395(7) . ?
C65 C70 1.517(8) . ?
C43 C44 1.419(7) . ?
C23 C24 1.396(8) . ?
C23 C28 1.514(8) . ?
C55 C56 1.539(8) . ?
C55 C57 1.549(8) . ?
C44 C45 1.389(7) . ?
C44 C49 1.519(8) . ?
C6 C5 1.402(7) . ?
C6 C10 1.513(8) . ?
C58 C59 1.536(8) . ?
C58 C60 1.546(8) . ?
C27 C26 1.398(8) . ?
C27 C31 1.525(7) . ?
C2 C3 1.405(8) . ?
C2 C7 1.525(7) . ?
C70 C71 1.538(7) . ?
C70 C72 1.541(7) . ?
C28 C30 1.541(7) . ?
C28 C29 1.557(7) . ?
C79 C80 1.519(9) . ?
C79 C81 1.549(8) . ?
C16 C17 1.545(8) . ?
C16 C18 1.552(8) . ?
C52 C53 1.542(8) . ?
C52 C54 1.549(8) . ?
C47 C46 1.371(8) . ?
C5 C4 1.374(9) . ?
C25 C24 1.372(9) . ?
C25 C26 1.387(8) . ?
C73 C74 1.538(8) . ?
C73 C75 1.550(8) . ?
C31 C32 1.538(8) . ?
C31 C33 1.539(8) . ?
C68 C67 1.385(8) . ?
C3 C4 1.377(8) . ?
C66 C67 1.379(9) . ?
C45 C46 1.380(8) . ?
C7 C8 1.522(9) . ?
C7 C9 1.531(8) . ?
C37 C39 1.528(8) . ?
C37 C38 1.543(8) . ?
C49 C50 1.526(9) . ?
C49 C51 1.550(8) . ?
C76 C78 1.530(8) . ?
C76 C77 1.544(8) . ?
C34 C35 1.533(8) . ?
C34 C36 1.537(8) . ?
C13 C14 1.542(9) . ?
C13 C15 1.560(8) . ?
C10 C11 1.537(9) . ?
C10 C12 1.537(8) . ?
 
loop_
 _geom_angle_atom_site_label_1
 _geom_angle_atom_site_label_2
 _geom_angle_atom_site_label_3
 _geom_angle
 _geom_angle_site_symmetry_1
 _geom_angle_site_symmetry_3
 _geom_angle_publ_flag
N2 Ge2 Cl2 100.10(14) . . ?
N2 Ge2 P2 85.66(13) . . ?
Cl2 Ge2 P2 84.66(6) . . ?
N3 Ge3 Cl3 100.30(13) . . ?
N3 Ge3 P3 85.56(13) . . ?
Cl3 Ge3 P3 84.95(6) . . ?
N1 Ge1 Cl1 100.70(13) . . ?
N1 Ge1 P1 86.19(13) . . ?
Cl1 Ge1 P1 84.53(6) . . ?
N4 Ge4 Cl4 101.51(14) . . ?
N4 Ge4 P4 85.34(13) . . ?
Cl4 Ge4 P4 85.38(7) . . ?
C63 P3 C61 108.6(3) . . ?
C63 P3 C62 105.7(3) . . ?
C61 P3 C62 106.7(3) . . ?
C63 P3 Ge3 117.50(19) . . ?
C61 P3 Ge3 102.40(17) . . ?
C62 P3 Ge3 115.3(2) . . ?
N3 Si3 C55 109.5(2) . . ?
N3 Si3 C58 115.6(2) . . ?
C55 Si3 C58 110.7(3) . . ?
N3 Si3 C61 102.8(2) . . ?
C55 Si3 C61 111.1(3) . . ?
C58 Si3 C61 106.9(2) . . ?
C21 P1 C20 105.9(3) . . ?
C21 P1 C19 108.0(3) . . ?
C20 P1 C19 106.6(3) . . ?
C21 P1 Ge1 118.3(2) . . ?
C20 P1 Ge1 115.2(2) . . ?
C19 P1 Ge1 102.01(19) . . ?
C41 P2 C40 106.7(3) . . ?
C41 P2 C42 105.5(3) . . ?
C40 P2 C42 109.3(3) . . ?
C41 P2 Ge2 115.1(2) . . ?
C40 P2 Ge2 101.3(2) . . ?
C42 P2 Ge2 118.2(2) . . ?
N1 Si1 C16 116.6(2) . . ?
N1 Si1 C19 103.5(2) . . ?
C16 Si1 C19 106.2(3) . . ?
N1 Si1 C13 108.4(2) . . ?
C16 Si1 C13 110.1(3) . . ?
C19 Si1 C13 111.9(3) . . ?
N4 Si4 C79 112.7(2) . . ?
N4 Si4 C76 111.9(3) . . ?
C79 Si4 C76 110.5(3) . . ?
N4 Si4 C82 102.2(2) . . ?
C79 Si4 C82 109.0(3) . . ?
C76 Si4 C82 110.2(3) . . ?
N2 Si2 C34 112.5(2) . . ?
N2 Si2 C37 113.4(2) . . ?
C34 Si2 C37 112.3(3) . . ?
N2 Si2 C40 103.1(2) . . ?
C34 Si2 C40 106.0(3) . . ?
C37 Si2 C40 108.7(3) . . ?
C83 P4 C84 105.6(3) . . ?
C83 P4 C82 109.8(3) . . ?
C84 P4 C82 106.3(3) . . ?
C83 P4 Ge4 118.4(2) . . ?
C84 P4 Ge4 114.2(2) . . ?
C82 P4 Ge4 101.88(18) . . ?
C43 N3 Si3 120.6(3) . . ?
C43 N3 Ge3 112.0(3) . . ?
Si3 N3 Ge3 127.1(2) . . ?
C22 N2 Si2 123.7(3) . . ?
C22 N2 Ge2 111.9(3) . . ?
Si2 N2 Ge2 124.4(2) . . ?
C1 N1 Si1 120.6(3) . . ?
C1 N1 Ge1 113.1(3) . . ?
Si1 N1 Ge1 125.9(2) . . ?
C64 N4 Si4 120.9(3) . . ?
C64 N4 Ge4 112.6(3) . . ?
Si4 N4 Ge4 126.5(2) . . ?
C68 C69 C64 119.1(5) . . ?
C68 C69 C73 118.8(5) . . ?
C64 C69 C73 121.9(5) . . ?
C69 C64 C65 119.2(5) . . ?
C69 C64 N4 120.5(4) . . ?
C65 C64 N4 120.2(5) . . ?
C47 C48 C43 118.6(5) . . ?
C47 C48 C52 118.2(5) . . ?
C43 C48 C52 123.1(5) . . ?
C2 C1 C6 119.1(5) . . ?
C2 C1 N1 120.6(5) . . ?
C6 C1 N1 120.3(5) . . ?
C27 C22 C23 119.0(5) . . ?
C27 C22 N2 119.5(4) . . ?
C23 C22 N2 121.5(5) . . ?
C66 C65 C64 119.2(5) . . ?
C66 C65 C70 118.5(5) . . ?
C64 C65 C70 122.0(5) . . ?
C44 C43 C48 118.8(5) . . ?
C44 C43 N3 120.3(4) . . ?
C48 C43 N3 120.9(5) . . ?
C24 C23 C22 119.0(5) . . ?
C24 C23 C28 119.2(5) . . ?
C22 C23 C28 121.6(5) . . ?
C56 C55 C57 110.4(5) . . ?
C56 C55 Si3 112.8(4) . . ?
C57 C55 Si3 115.7(4) . . ?
C45 C44 C43 119.2(5) . . ?
C45 C44 C49 119.0(5) . . ?
C43 C44 C49 121.6(5) . . ?
C5 C6 C1 118.8(5) . . ?
C5 C6 C10 118.0(5) . . ?
C1 C6 C10 123.1(5) . . ?
C59 C58 C60 107.0(5) . . ?
C59 C58 Si3 113.5(4) . . ?
C60 C58 Si3 114.3(4) . . ?
C26 C27 C22 119.5(5) . . ?
C26 C27 C31 119.1(5) . . ?
C22 C27 C31 121.4(5) . . ?
C1 C2 C3 119.3(5) . . ?
C1 C2 C7 122.1(5) . . ?
C3 C2 C7 118.5(5) . . ?
P3 C61 Si3 110.5(3) . . ?
P1 C19 Si1 111.3(3) . . ?
C65 C70 C71 109.2(5) . . ?
C65 C70 C72 113.2(5) . . ?
C71 C70 C72 110.6(5) . . ?
C23 C28 C30 109.6(5) . . ?
C23 C28 C29 113.9(5) . . ?
C30 C28 C29 108.8(5) . . ?
C80 C79 C81 108.3(6) . . ?
C80 C79 Si4 113.1(4) . . ?
C81 C79 Si4 114.8(5) . . ?
C17 C16 C18 107.3(5) . . ?
C17 C16 Si1 111.8(4) . . ?
C18 C16 Si1 114.5(4) . . ?
C48 C52 C53 110.8(5) . . ?
C48 C52 C54 112.3(5) . . ?
C53 C52 C54 109.5(5) . . ?
C46 C47 C48 122.4(5) . . ?
C4 C5 C6 121.7(6) . . ?
C24 C25 C26 119.8(6) . . ?
C25 C24 C23 121.7(6) . . ?
P2 C40 Si2 111.1(3) . . ?
C25 C26 C27 120.8(6) . . ?
C69 C73 C74 114.4(5) . . ?
C69 C73 C75 108.6(5) . . ?
C74 C73 C75 109.1(6) . . ?
C27 C31 C32 110.2(4) . . ?
C27 C31 C33 113.7(5) . . ?
C32 C31 C33 109.6(5) . . ?
C67 C68 C69 121.1(6) . . ?
C4 C3 C2 121.5(6) . . ?
C67 C66 C65 121.7(5) . . ?
P4 C82 Si4 109.7(3) . . ?
C46 C45 C44 122.5(6) . . ?
C8 C7 C2 114.5(5) . . ?
C8 C7 C9 111.2(5) . . ?
C2 C7 C9 108.8(5) . . ?
C39 C37 C38 108.4(5) . . ?
C39 C37 Si2 116.3(4) . . ?
C38 C37 Si2 113.8(5) . . ?
C66 C67 C68 119.4(5) . . ?
C47 C46 C45 118.4(5) . . ?
C44 C49 C50 113.9(5) . . ?
C44 C49 C51 108.5(5) . . ?
C50 C49 C51 110.4(5) . . ?
C78 C76 C77 109.8(5) . . ?
C78 C76 Si4 113.6(4) . . ?
C77 C76 Si4 114.9(5) . . ?
C3 C4 C5 119.2(6) . . ?
C35 C34 C36 108.9(5) . . ?
C35 C34 Si2 116.1(5) . . ?
C36 C34 Si2 113.3(4) . . ?
C14 C13 C15 110.0(5) . . ?
C14 C13 Si1 113.5(5) . . ?
C15 C13 Si1 115.8(4) . . ?
C6 C10 C11 110.1(5) . . ?
C6 C10 C12 113.3(6) . . ?
C11 C10 C12 109.5(5) . . ?
 
_refine_diff_density_max    0.508
_refine_diff_density_min   -1.018
_refine_diff_density_rms    0.090

_shelx_res_file
;
REM Old TITL P-1 in P-1
REM SHELXT solution in P-1: R1 0.156, Rweak 0.011, Alpha 0.057
REM <I/s>   0.000 for    0 systematic absences,  Orientation as input
REM Formula found by SHELXT:  C84 N4 Si4 P2 Cl6 Ge4
TITL C:\XRay\LJ001\P-1_a.res in P-1
    C:\XRay\LJ001\P-1_a.res
    created by SHELXL-2018/3 at 13:42:04 on 20-Dec-2024
CELL 0.71073 10.4463 16.4962 30.3666 77.437 86.389 88.185
ZERR 8.0000 0.0021 0.0033 0.0061 0.030 0.030 0.030
LATT 1
SFAC C H N SI P CL GE
UNIT 168 312 8 8 8 8 8
MERG 2
OMIT -2 52
FMAP 2
GRID
PLAN 20
TEMP -123
BOND
L.S. 20
ACTA
WGHT    0.111800    2.388900
FVAR       0.23016
GE2   7    0.225511    0.711906    0.558372    11.00000    0.05455    0.05126 =
         0.04716   -0.00784    0.00498    0.00019
GE3   7    0.737734    0.301023    0.934183    11.00000    0.05626    0.04967 =
         0.05038   -0.01060    0.00259   -0.00589
GE1   7    0.736228    0.746270    0.430577    11.00000    0.05853    0.05021 =
         0.05204   -0.01103    0.00273    0.00599
GE4   7    0.231564    0.241825    1.060138    11.00000    0.05561    0.05005 =
         0.04880   -0.01168    0.00812   -0.00275
P3    5    0.738793    0.161971    0.983441    11.00000    0.05257    0.05072 =
         0.04795   -0.00820    0.00085   -0.00078
SI3   4    0.566636    0.158395    0.906649    11.00000    0.04757    0.04736 =
         0.04671   -0.00795    0.00189   -0.00267
P1    5    0.731504    0.843697    0.481406    11.00000    0.05267    0.05354 =
         0.04871   -0.01128    0.00386    0.00008
CL3   6    0.562230    0.328399    0.982367    11.00000    0.07249    0.06324 =
         0.05985   -0.01929    0.00678    0.00810
P2    5    0.261276    0.576604    0.539171    11.00000    0.05764    0.05547 =
         0.05140   -0.01506    0.00904   -0.00082
SI1   4    0.552958    0.912830    0.405465    11.00000    0.05137    0.04905 =
         0.04879   -0.01013    0.00564    0.00274
CL1   6    0.565070    0.682285    0.479008    11.00000    0.07891    0.06101 =
         0.06347   -0.00587    0.00494   -0.01610
CL2   6    0.040295    0.719229    0.516252    11.00000    0.06364    0.08290 =
         0.05398   -0.01498   -0.00430    0.01187
SI4   4    0.084185    0.353007    1.126406    11.00000    0.05242    0.04652 =
         0.05519   -0.00962    0.01121   -0.00128
SI2   4    0.085190    0.553894    0.625103    11.00000    0.04967    0.05165 =
         0.04800   -0.01330    0.00669   -0.00539
CL4   6    0.046670    0.256463    1.017062    11.00000    0.06642    0.08246 =
         0.05583   -0.01259   -0.00043   -0.01343
P4    5    0.242650    0.392614    1.037231    11.00000    0.06125    0.04784 =
         0.05441   -0.00487    0.01137   -0.00278
N3    3    0.650881    0.250897    0.893431    11.00000    0.04636    0.04844 =
         0.04319   -0.00621    0.00811   -0.00078
N2    3    0.159018    0.650355    0.616414    11.00000    0.05044    0.04688 =
         0.04747   -0.01141    0.00313    0.00154
N1    3    0.644742    0.831427    0.390182    11.00000    0.05297    0.04762 =
         0.04695   -0.01405    0.00963   -0.00226
N4    3    0.159917    0.261232    1.117107    11.00000    0.05278    0.04601 =
         0.04752   -0.00718   -0.00052   -0.00389
C69   1    0.293953    0.185120    1.178280    11.00000    0.05134    0.05138 =
         0.05391   -0.01543    0.00277   -0.00088
C64   1    0.180907    0.191368    1.154500    11.00000    0.04782    0.04344 =
         0.04728   -0.01131    0.00047   -0.00191
C48   1    0.789297    0.284048    0.821906    11.00000    0.05283    0.04713 =
         0.04629   -0.01174    0.01056   -0.00419
C1    1    0.671319    0.829420    0.343327    11.00000    0.05351    0.04543 =
         0.04984   -0.01184    0.00357    0.00186
C22   1    0.177927    0.693287    0.652145    11.00000    0.04809    0.04883 =
         0.04326   -0.00839    0.00273    0.00073
C65   1    0.089752    0.127509    1.166646    11.00000    0.04590    0.05334 =
         0.04836   -0.00918    0.00763   -0.00144
C43   1    0.672662    0.294886    0.846739    11.00000    0.04899    0.04704 =
         0.04483   -0.00455    0.00236   -0.00343
C23   1    0.086746    0.752510    0.663130    11.00000    0.05388    0.04978 =
         0.04422   -0.00477    0.00413   -0.00395
C55   1    0.636664    0.084946    0.871175    11.00000    0.05424    0.04904 =
         0.06025   -0.01118    0.00548   -0.00398
AFIX  13
H55   2    0.731141    0.094597    0.868124    11.00000   -1.20000
AFIX   0
C44   1    0.578322    0.351277    0.825491    11.00000    0.05583    0.04550 =
         0.05016   -0.00659   -0.00272   -0.00593
C6    1    0.788359    0.860863    0.320569    11.00000    0.05487    0.05104 =
         0.04919   -0.01062    0.00543    0.00249
C58   1    0.386475    0.169665    0.902246    11.00000    0.05185    0.05668 =
         0.05588   -0.00513    0.00010   -0.00205
AFIX  13
H58   2    0.370855    0.204706    0.871721    11.00000   -1.20000
AFIX   0
C27   1    0.291134    0.677568    0.676198    11.00000    0.04844    0.04700 =
         0.04720   -0.00678    0.00293   -0.00454
C2    1    0.584733    0.793623    0.320074    11.00000    0.05376    0.05066 =
         0.05071   -0.01413    0.00223    0.00265
C61   1    0.596145    0.117577    0.968782    11.00000    0.05388    0.04861 =
         0.04965   -0.00359    0.00073   -0.00613
AFIX  23
H61A  2    0.521513    0.131811    0.987598    11.00000   -1.20000
H61B  2    0.605877    0.056317    0.975005    11.00000   -1.20000
AFIX   0
C19   1    0.585240    0.902985    0.467091    11.00000    0.04998    0.05232 =
         0.05297   -0.01323    0.00500    0.00635
AFIX  23
H19A  2    0.592603    0.959071    0.473317    11.00000   -1.20000
H19B  2    0.512243    0.875268    0.486272    11.00000   -1.20000
AFIX   0
C70   1   -0.020052    0.121100    1.137238    11.00000    0.05956    0.04476 =
         0.05449   -0.00814    0.00302   -0.00368
AFIX  13
H70   2   -0.032225    0.176568    1.116577    11.00000   -1.20000
AFIX   0
C28   1   -0.023108    0.784070    0.633381    11.00000    0.05186    0.05707 =
         0.05496   -0.01610    0.00235   -0.00013
AFIX  13
H28   2   -0.042343    0.740417    0.616607    11.00000   -1.20000
AFIX   0
C41   1    0.404911    0.521779    0.559855    11.00000    0.06973    0.06100 =
         0.05476   -0.00829    0.01184    0.00664
AFIX 137
H41A  2    0.403177    0.514196    0.592802    11.00000   -1.50000
H41B  2    0.480169    0.553958    0.546266    11.00000   -1.50000
H41C  2    0.409475    0.467376    0.551740    11.00000   -1.50000
AFIX   0
C79   1   -0.092935    0.339770    1.142826    11.00000    0.06086    0.05242 =
         0.07375   -0.01066    0.01690    0.00204
AFIX  13
H79   2   -0.101182    0.287084    1.166351    11.00000   -1.20000
AFIX   0
C63   1    0.730197    0.155226    1.043239    11.00000    0.06126    0.06008 =
         0.05715   -0.01170    0.00185   -0.00167
AFIX 137
H63A  2    0.658244    0.189716    1.051375    11.00000   -1.50000
H63B  2    0.810323    0.174923    1.052023    11.00000   -1.50000
H63C  2    0.717321    0.097348    1.059026    11.00000   -1.50000
AFIX   0
C16   1    0.373386    0.907014    0.403234    11.00000    0.06143    0.06153 =
         0.05273   -0.00884    0.00156    0.00873
AFIX  13
H16   2    0.354836    0.903390    0.371819    11.00000   -1.20000
AFIX   0
C52   1    0.901269    0.232315    0.842597    11.00000    0.05331    0.05692 =
         0.05959   -0.00437    0.01085    0.00149
AFIX  13
H52   2    0.871012    0.199756    0.873021    11.00000   -1.20000
AFIX   0
C21   1    0.722204    0.801684    0.541619    11.00000    0.05701    0.06922 =
         0.05526   -0.01123    0.00619    0.00203
AFIX 137
H21A  2    0.803511    0.773522    0.550579    11.00000   -1.50000
H21B  2    0.652376    0.761860    0.549326    11.00000   -1.50000
H21C  2    0.705680    0.846879    0.557614    11.00000   -1.50000
AFIX   0
C47   1    0.803546    0.325768    0.776219    11.00000    0.06714    0.05429 =
         0.05538   -0.01290    0.01306   -0.01066
AFIX  43
H47   2    0.881510    0.318645    0.759506    11.00000   -1.20000
AFIX   0
C71   1    0.016820    0.057856    1.107894    11.00000    0.06329    0.05429 =
         0.06241   -0.01573   -0.00604    0.00560
AFIX 137
H71A  2    0.094383    0.076066    1.088907    11.00000   -1.50000
H71B  2   -0.053550    0.053859    1.088644    11.00000   -1.50000
H71C  2    0.033116    0.003355    1.127437    11.00000   -1.50000
AFIX   0
C5    1    0.807670    0.862960    0.274231    11.00000    0.06410    0.07095 =
         0.04987   -0.01585    0.01326   -0.00344
AFIX  43
H5    2    0.884068    0.886231    0.258577    11.00000   -1.20000
AFIX   0
C25   1    0.212067    0.768929    0.724778    11.00000    0.07429    0.06597 =
         0.04807   -0.01961    0.00405   -0.01259
AFIX  43
H25   2    0.221646    0.792661    0.750193    11.00000   -1.20000
AFIX   0
C60   1    0.317117    0.213087    0.937551    11.00000    0.05870    0.07122 =
         0.06500   -0.01941    0.00872   -0.00239
AFIX 137
H60A  2    0.231328    0.231695    0.927863    11.00000   -1.50000
H60B  2    0.366476    0.261119    0.940281    11.00000   -1.50000
H60C  2    0.309586    0.173968    0.966884    11.00000   -1.50000
AFIX   0
C24   1    0.105654    0.787867    0.699970    11.00000    0.06518    0.05671 =
         0.05997   -0.01929   -0.00084    0.00014
AFIX  43
H24   2    0.043237    0.826009    0.708061    11.00000   -1.20000
AFIX   0
C40   1    0.127496    0.519296    0.570116    11.00000    0.06554    0.06476 =
         0.05941   -0.01469    0.00944   -0.00925
AFIX  23
H40A  2    0.149539    0.459226    0.576813    11.00000   -1.20000
H40B  2    0.052167    0.528029    0.551299    11.00000   -1.20000
AFIX   0
C26   1    0.305614    0.715036    0.712646    11.00000    0.06205    0.05959 =
         0.05286   -0.00926   -0.00243   -0.01060
AFIX  43
H26   2    0.380474    0.703433    0.729311    11.00000   -1.20000
AFIX   0
C73   1    0.405830    0.242800    1.161992    11.00000    0.05818    0.06767 =
         0.06355   -0.02121    0.00232   -0.00962
AFIX  13
H73   2    0.373387    0.293123    1.140644    11.00000   -1.20000
AFIX   0
C31   1    0.400807    0.624066    0.661755    11.00000    0.05673    0.05327 =
         0.05840   -0.00447    0.00128    0.00034
AFIX  13
H31   2    0.365109    0.588862    0.642660    11.00000   -1.20000
AFIX   0
C68   1    0.307167    0.120141    1.216419    11.00000    0.05757    0.06960 =
         0.05231   -0.00986   -0.00624    0.00324
AFIX  43
H68   2    0.381689    0.116791    1.233162    11.00000   -1.20000
AFIX   0
C62   1    0.872307    0.094514    0.972466    11.00000    0.05912    0.06719 =
         0.06888   -0.01494   -0.00132    0.00692
AFIX 137
H62A  2    0.952821    0.118311    0.978173    11.00000   -1.50000
H62B  2    0.874297    0.089301    0.940892    11.00000   -1.50000
H62C  2    0.861840    0.039533    0.992413    11.00000   -1.50000
AFIX   0
C3    1    0.609868    0.796371    0.273789    11.00000    0.05901    0.07197 =
         0.06063   -0.02083   -0.00546    0.00389
AFIX  43
H3    2    0.550256    0.772959    0.257937    11.00000   -1.20000
AFIX   0
C29   1   -0.148510    0.803792    0.659924    11.00000    0.05506    0.06810 =
         0.06826   -0.01359    0.00267    0.00806
AFIX 137
H29A  2   -0.167590    0.757123    0.685353    11.00000   -1.50000
H29B  2   -0.219686    0.812547    0.639768    11.00000   -1.50000
H29C  2   -0.137160    0.854115    0.671353    11.00000   -1.50000
AFIX   0
C66   1    0.107971    0.063789    1.204419    11.00000    0.06090    0.05430 =
         0.05429   -0.00027    0.00405   -0.00491
AFIX  43
H66   2    0.046270    0.021264    1.212763    11.00000   -1.20000
AFIX   0
C82   1    0.104266    0.425372    1.068291    11.00000    0.06119    0.05129 =
         0.06711   -0.00881    0.01083   -0.00166
AFIX  23
H82A  2    0.026442    0.424272    1.051451    11.00000   -1.20000
H82B  2    0.115565    0.482999    1.071715    11.00000   -1.20000
AFIX   0
C45   1    0.598153    0.388948    0.780077    11.00000    0.06692    0.05242 =
         0.05628   -0.00005   -0.00346   -0.00163
AFIX  43
H45   2    0.532997    0.424790    0.765729    11.00000   -1.20000
AFIX   0
C7    1    0.467356    0.746978    0.343975    11.00000    0.05105    0.06239 =
         0.06536   -0.02044    0.00604   -0.00867
AFIX  13
H7    2    0.455267    0.760418    0.374547    11.00000   -1.20000
AFIX   0
C37   1    0.150484    0.473785    0.673327    11.00000    0.05660    0.05138 =
         0.06309   -0.00876    0.00830   -0.00293
AFIX  13
H37   2    0.245934    0.474981    0.668054    11.00000   -1.20000
AFIX   0
C67   1    0.213281    0.060990    1.229941    11.00000    0.07086    0.06822 =
         0.05003   -0.00012    0.00111   -0.00276
AFIX  43
H67   2    0.221353    0.018899    1.256540    11.00000   -1.20000
AFIX   0
C30   1    0.017538    0.862937    0.598499    11.00000    0.07316    0.05133 =
         0.05805   -0.00276    0.00158    0.00088
AFIX 137
H30A  2    0.038434    0.906284    0.614272    11.00000   -1.50000
H30B  2   -0.053016    0.882507    0.578838    11.00000   -1.50000
H30C  2    0.093052    0.850187    0.580200    11.00000   -1.50000
AFIX   0
C46   1    0.708945    0.376270    0.755018    11.00000    0.07945    0.05893 =
         0.04376   -0.00609    0.00351   -0.01074
AFIX  43
H46   2    0.719392    0.401906    0.723846    11.00000   -1.20000
AFIX   0
C20   1    0.860452    0.917423    0.470980    11.00000    0.06023    0.06089 =
         0.05994   -0.00928    0.00578   -0.00888
AFIX 137
H20A  2    0.848070    0.955496    0.491631    11.00000   -1.50000
H20B  2    0.860443    0.949138    0.439688    11.00000   -1.50000
H20C  2    0.942659    0.887551    0.475977    11.00000   -1.50000
AFIX   0
C49   1    0.461998    0.377362    0.852085    11.00000    0.05944    0.05156 =
         0.06026   -0.00712   -0.00006   -0.00382
AFIX  13
H49   2    0.451886    0.335933    0.881429    11.00000   -1.20000
AFIX   0
C76   1    0.166707    0.397054    1.169581    11.00000    0.06273    0.05998 =
         0.06386   -0.02318    0.01746   -0.00459
AFIX  13
H76   2    0.260834    0.389804    1.162928    11.00000   -1.20000
AFIX   0
C4    1    0.718940    0.832224    0.250864    11.00000    0.07686    0.08192 =
         0.04768   -0.01741    0.00973   -0.00141
AFIX  43
H4    2    0.732681    0.835669    0.219291    11.00000   -1.20000
AFIX   0
C72   1   -0.147991    0.097991    1.164535    11.00000    0.05392    0.06591 =
         0.06954   -0.01348    0.00444   -0.00603
AFIX 137
H72A  2   -0.141558    0.041167    1.182568    11.00000   -1.50000
H72B  2   -0.217060    0.101606    1.143759    11.00000   -1.50000
H72C  2   -0.166732    0.136500    1.184640    11.00000   -1.50000
AFIX   0
C34   1   -0.095387    0.563004    0.629796    11.00000    0.05515    0.06937 =
         0.05686   -0.01478    0.00486   -0.01165
AFIX  13
H34   2   -0.118987    0.611711    0.605591    11.00000   -1.20000
AFIX   0
C59   1    0.319488    0.086720    0.905822    11.00000    0.05220    0.06676 =
         0.09866   -0.01870    0.00426   -0.01185
AFIX 137
H59A  2    0.335991    0.049704    0.934904    11.00000   -1.50000
H59B  2    0.352850    0.060816    0.881189    11.00000   -1.50000
H59C  2    0.226893    0.096728    0.903655    11.00000   -1.50000
AFIX   0
C13   1    0.612654    1.014429    0.369155    11.00000    0.06413    0.05670 =
         0.06848   -0.01258    0.01143    0.00581
AFIX  13
H13   2    0.706534    1.005225    0.362957    11.00000   -1.20000
AFIX   0
C39   1    0.122706    0.489838    0.720715    11.00000    0.07727    0.06761 =
         0.05648    0.00192   -0.00519   -0.01123
AFIX 137
H39A  2    0.031658    0.480664    0.729698    11.00000   -1.50000
H39B  2    0.143557    0.547330    0.720746    11.00000   -1.50000
H39C  2    0.175081    0.451818    0.742105    11.00000   -1.50000
AFIX   0
C18   1    0.311968    0.830947    0.436117    11.00000    0.06244    0.07438 =
         0.06354   -0.01298    0.00903   -0.00362
AFIX 137
H18A  2    0.313929    0.838274    0.467237    11.00000   -1.50000
H18B  2    0.360325    0.780379    0.433082    11.00000   -1.50000
H18C  2    0.222868    0.826152    0.428795    11.00000   -1.50000
AFIX   0
C32   1    0.503825    0.679288    0.632556    11.00000    0.05686    0.06739 =
         0.06943   -0.00351    0.00486    0.00388
AFIX 137
H32A  2    0.464198    0.715904    0.606970    11.00000   -1.50000
H32B  2    0.569933    0.644220    0.621260    11.00000   -1.50000
H32C  2    0.542996    0.712934    0.650830    11.00000   -1.50000
AFIX   0
C33   1    0.463108    0.565636    0.701594    11.00000    0.06070    0.06360 =
         0.06618    0.00778    0.00085    0.00392
AFIX 137
H33A  2    0.509845    0.598475    0.718393    11.00000   -1.50000
H33B  2    0.522829    0.527080    0.690070    11.00000   -1.50000
H33C  2    0.396322    0.534145    0.721690    11.00000   -1.50000
AFIX   0
C10   1    0.895522    0.890248    0.344206    11.00000    0.05533    0.06676 =
         0.06137   -0.02189    0.01437   -0.01000
AFIX  13
H10   2    0.861170    0.894882    0.375068    11.00000   -1.20000
AFIX   0
C84   1    0.380699    0.435959    1.056063    11.00000    0.07273    0.06220 =
         0.07208   -0.02244    0.02085   -0.01458
AFIX 137
H84A  2    0.459064    0.416699    1.041692    11.00000   -1.50000
H84B  2    0.382973    0.417955    1.088964    11.00000   -1.50000
H84C  2    0.374929    0.496731    1.047748    11.00000   -1.50000
AFIX   0
C15   1    0.602427    1.090804    0.391846    11.00000    0.08494    0.05256 =
         0.09458   -0.01668    0.00969   -0.00428
AFIX 137
H15A  2    0.643471    1.138565    0.371586    11.00000   -1.50000
H15B  2    0.645524    1.077540    0.420354    11.00000   -1.50000
H15C  2    0.511862    1.104288    0.397854    11.00000   -1.50000
AFIX   0
C80   1   -0.171366    0.329528    1.104003    11.00000    0.05227    0.06583 =
         0.09622   -0.00547    0.00414    0.00298
AFIX 137
H80A  2   -0.254856    0.306293    1.115978    11.00000   -1.50000
H80B  2   -0.125659    0.291910    1.087235    11.00000   -1.50000
H80C  2   -0.184191    0.383772    1.083745    11.00000   -1.50000
AFIX   0
C57   1    0.621379   -0.008793    0.892262    11.00000    0.08424    0.05432 =
         0.07197   -0.01658    0.00265    0.00869
AFIX 137
H57A  2    0.529996   -0.021875    0.896804    11.00000   -1.50000
H57B  2    0.661140   -0.022343    0.921412    11.00000   -1.50000
H57C  2    0.663331   -0.041476    0.871914    11.00000   -1.50000
AFIX   0
C42   1    0.261156    0.570935    0.480317    11.00000    0.07350    0.07027 =
         0.06580   -0.02291    0.00998    0.00158
AFIX 137
H42A  2    0.261969    0.512593    0.477984    11.00000   -1.50000
H42B  2    0.337478    0.598119    0.463909    11.00000   -1.50000
H42C  2    0.183958    0.599022    0.467190    11.00000   -1.50000
AFIX   0
C56   1    0.591338    0.105439    0.822686    11.00000    0.08501    0.06637 =
         0.05867   -0.02078   -0.00163   -0.00257
AFIX 137
H56A  2    0.638795    0.070500    0.804716    11.00000   -1.50000
H56B  2    0.606966    0.164064    0.809072    11.00000   -1.50000
H56C  2    0.499384    0.094804    0.823389    11.00000   -1.50000
AFIX   0
C36   1   -0.147890    0.583513    0.674616    11.00000    0.05316    0.07401 =
         0.07188   -0.01549    0.00993   -0.00785
AFIX 137
H36A  2   -0.236596    0.604192    0.671623    11.00000   -1.50000
H36B  2   -0.095069    0.626154    0.682084    11.00000   -1.50000
H36C  2   -0.145481    0.533272    0.698721    11.00000   -1.50000
AFIX   0
C17   1    0.303973    0.985645    0.413296    11.00000    0.06331    0.07153 =
         0.09774   -0.02299    0.00954    0.01034
AFIX 137
H17A  2    0.211224    0.980413    0.411853    11.00000   -1.50000
H17B  2    0.333683    1.034496    0.390856    11.00000   -1.50000
H17C  2    0.322979    0.991906    0.443563    11.00000   -1.50000
AFIX   0
C78   1    0.139199    0.349504    1.218299    11.00000    0.08923    0.07539 =
         0.05868   -0.02382    0.01239    0.00178
AFIX 137
H78A  2    0.197107    0.368093    1.238126    11.00000   -1.50000
H78B  2    0.152771    0.289871    1.220008    11.00000   -1.50000
H78C  2    0.050106    0.360102    1.227958    11.00000   -1.50000
AFIX   0
C51   1    0.488647    0.462852    0.862689    11.00000    0.07258    0.05958 =
         0.07978   -0.02295    0.00612    0.00428
AFIX 137
H51A  2    0.568017    0.459135    0.878644    11.00000   -1.50000
H51B  2    0.417090    0.478706    0.881729    11.00000   -1.50000
H51C  2    0.497678    0.504754    0.834396    11.00000   -1.50000
AFIX   0
C54   1    0.953112    0.170121    0.813893    11.00000    0.07312    0.06531 =
         0.09059   -0.01785    0.02992    0.00541
AFIX 137
H54A  2    0.883350    0.134735    0.809624    11.00000   -1.50000
H54B  2    1.021480    0.135484    0.829510    11.00000   -1.50000
H54C  2    0.987300    0.200801    0.784386    11.00000   -1.50000
AFIX   0
C75   1    0.506809    0.197899    1.135641    11.00000    0.05513    0.09922 =
         0.10229   -0.04466    0.01813   -0.01577
AFIX 137
H75A  2    0.537615    0.147225    1.155732    11.00000   -1.50000
H75B  2    0.579073    0.234728    1.124551    11.00000   -1.50000
H75C  2    0.467566    0.183362    1.109982    11.00000   -1.50000
AFIX   0
C53   1    1.010838    0.288250    0.849148    11.00000    0.05484    0.07129 =
         0.08253   -0.00493   -0.00120   -0.00512
AFIX 137
H53A  2    1.043295    0.319946    0.819640    11.00000   -1.50000
H53B  2    1.080370    0.253680    0.864047    11.00000   -1.50000
H53C  2    0.978504    0.326681    0.867921    11.00000   -1.50000
AFIX   0
C74   1    0.470892    0.271601    1.199855    11.00000    0.07146    0.08893 =
         0.07209   -0.02480   -0.00802   -0.01290
AFIX 137
H74A  2    0.406681    0.297723    1.217523    11.00000   -1.50000
H74B  2    0.537173    0.311826    1.186535    11.00000   -1.50000
H74C  2    0.510274    0.223602    1.219629    11.00000   -1.50000
AFIX   0
C83   1    0.236347    0.440212    0.978036    11.00000    0.08286    0.07638 =
         0.06244    0.00338    0.01516    0.00497
AFIX 137
H83A  2    0.233299    0.500779    0.974156    11.00000   -1.50000
H83B  2    0.159462    0.422046    0.966274    11.00000   -1.50000
H83C  2    0.312851    0.423687    0.961499    11.00000   -1.50000
AFIX   0
C38   1    0.112225    0.383998    0.673772    11.00000    0.09104    0.05571 =
         0.07816   -0.00771    0.00899   -0.00729
AFIX 137
H38A  2    0.162887    0.345028    0.695314    11.00000   -1.50000
H38B  2    0.128687    0.372864    0.643491    11.00000   -1.50000
H38C  2    0.020806    0.377088    0.682793    11.00000   -1.50000
AFIX   0
C11   1    1.006416    0.825981    0.349738    11.00000    0.05587    0.09772 =
         0.08525   -0.02983    0.00186    0.00402
AFIX 137
H11A  2    0.975305    0.772816    0.367723    11.00000   -1.50000
H11B  2    1.075179    0.845529    0.365114    11.00000   -1.50000
H11C  2    1.039458    0.818631    0.319903    11.00000   -1.50000
AFIX   0
C9    1    0.495506    0.653547    0.351060    11.00000    0.07518    0.05777 =
         0.08751   -0.00270    0.00311   -0.00463
AFIX 137
H9A   2    0.510235    0.638465    0.321644    11.00000   -1.50000
H9B   2    0.422191    0.622957    0.367655    11.00000   -1.50000
H9C   2    0.572112    0.639404    0.368415    11.00000   -1.50000
AFIX   0
C50   1    0.337051    0.381052    0.828213    11.00000    0.06098    0.07060 =
         0.09762   -0.01067   -0.01095    0.00782
AFIX 137
H50A  2    0.340561    0.426205    0.801220    11.00000   -1.50000
H50B  2    0.264973    0.391137    0.848718    11.00000   -1.50000
H50C  2    0.325364    0.328185    0.819368    11.00000   -1.50000
AFIX   0
C77   1    0.143540    0.490982    1.166471    11.00000    0.08743    0.06039 =
         0.09023   -0.03211    0.01849   -0.00944
AFIX 137
H77A  2    0.053119    0.501377    1.174531    11.00000   -1.50000
H77B  2    0.165174    0.521381    1.135538    11.00000   -1.50000
H77C  2    0.197624    0.509809    1.187370    11.00000   -1.50000
AFIX   0
C12   1    0.946791    0.975560    0.319724    11.00000    0.09070    0.08301 =
         0.08255   -0.02974    0.02967   -0.03231
AFIX 137
H12A  2    0.990255    0.971012    0.290783    11.00000   -1.50000
H12B  2    1.007622    0.994433    0.338480    11.00000   -1.50000
H12C  2    0.875186    1.015629    0.314299    11.00000   -1.50000
AFIX   0
C8    1    0.343217    0.770718    0.320289    11.00000    0.05705    0.08399 =
         0.08967   -0.03246   -0.00895   -0.00122
AFIX 137
H8A   2    0.329419    0.831008    0.315121    11.00000   -1.50000
H8B   2    0.271321    0.742743    0.339248    11.00000   -1.50000
H8C   2    0.348956    0.753695    0.291245    11.00000   -1.50000
AFIX   0
C35   1   -0.168629    0.489270    0.621337    11.00000    0.06211    0.10973 =
         0.08901   -0.04822    0.01370   -0.02519
AFIX 137
H35A  2   -0.164313    0.442883    0.647598    11.00000   -1.50000
H35B  2   -0.129903    0.472051    0.594499    11.00000   -1.50000
H35C  2   -0.258490    0.505744    0.616506    11.00000   -1.50000
AFIX   0
C14   1    0.555200    1.036879    0.322383    11.00000    0.11425    0.05937 =
         0.06847    0.00138    0.00963    0.00655
AFIX 137
H14A  2    0.462301    1.045645    0.326211    11.00000   -1.50000
H14B  2    0.572615    0.991432    0.306630    11.00000   -1.50000
H14C  2    0.594179    1.087823    0.304591    11.00000   -1.50000
AFIX   0
C81   1   -0.156332    0.409533    1.164040    11.00000    0.06607    0.07609 =
         0.12032   -0.02524    0.03162    0.00236
AFIX 137
H81A  2   -0.142845    0.463356    1.143219    11.00000   -1.50000
H81B  2   -0.117721    0.409625    1.192617    11.00000   -1.50000
H81C  2   -0.248545    0.399765    1.169709    11.00000   -1.50000
AFIX   0
HKLF 4


REM  C:\XRay\LJ001\P-1_a.res in P-1
REM wR2 = 0.2016, GooF = S = 1.037, Restrained GooF = 1.037 for all data
REM R1 = 0.0667 for 12900 Fo > 4sig(Fo) and 0.1073 for all 20024 data
REM 977 parameters refined using 0 restraints

END

WGHT      0.1061      3.0974

REM Highest difference peak  0.508,  deepest hole -1.018,  1-sigma level  0.090
Q1    1   0.3425  0.7123  0.5322  11.00000  0.05    0.51
Q2    1   0.2569  0.7325  0.5914  11.00000  0.05    0.51
Q3    1   0.7353  0.2236  0.9621  11.00000  0.05    0.48
Q4    1   0.7945  0.7779  0.4612  11.00000  0.05    0.46
Q5    1   0.1232  0.2444  1.0887  11.00000  0.05    0.46
Q6    1   0.6765  0.7311  0.3986  11.00000  0.05    0.46
Q7    1   0.7362  0.8276  0.3994  11.00000  0.05    0.45
Q8    1   0.1719  0.2209  1.0298  11.00000  0.05    0.45
Q9    1   0.2436  0.1752  1.1017  11.00000  0.05    0.45
Q10   1   0.2353  0.6328  0.5877  11.00000  0.05    0.45
Q11   1   0.7559  0.6592  0.4546  11.00000  0.05    0.44
Q12   1   0.7542  0.8398  0.4267  11.00000  0.05    0.44
Q13   1   0.5976  0.7455  0.4414  11.00000  0.05    0.44
Q14   1   0.8378  0.7367  0.3982  11.00000  0.05    0.44
Q15   1   0.7719  0.3096  0.9683  11.00000  0.05    0.43
Q16   1   0.6230  0.3078  0.9579  11.00000  0.05    0.43
Q17   1   0.2990  0.2569  1.0911  11.00000  0.05    0.43
Q18   1   0.2113  0.7087  0.4791  11.00000  0.05    0.42
Q19   1   0.7980  0.2934  0.8921  11.00000  0.05    0.42
Q20   1   0.7376  0.3041  0.9794  11.00000  0.05    0.42
;
_shelx_res_checksum   21017

_shelx_hkl_file
;
 -11  -9 -12    1.40    2.30
 -10  -9 -10    1.90    2.40
 -10  -8  11    1.00    3.80
  -9  -9  -5    4.80    3.70
  -9  -9  -4   13.70    4.80
  -9  -9  -3   -2.00    3.40
  -9  -9  -2    4.00    4.00
  -9  -9  -1    6.80    4.00
  -9  -8  10   -0.60    3.30
  -9  -6  19   15.00    4.10
  -8  -8 -12   18.30    3.90
  -8  -8   7   10.40    5.00
  -8  -7 -17    8.90    2.80
  -8  -5  21    0.60    3.10
  -7  -8   2  131.59    7.00
  -7  -7  11   54.69    6.90
  -7  -2  28   15.10    4.30
  -6  -7 -10   30.50    3.10
  -6  -4  21    0.10    3.40
  -5  -6   9    9.60    3.50
  -5  -1  27    2.00    3.00
  -5   0  29    3.20    2.90
  -5   1  31    9.20    3.30
  -4  -5  10    2.20    3.50
  -4  -4  15  248.58    7.60
  -4  -3  19  303.37    9.10
  -4   1  29   -0.50    2.60
  -4   2  31   23.00    3.60
  -3  -3  15  329.37    8.00
  -3   4  32   19.20    3.30
  -2   0  21    3.50    2.30
  -1   5  28   31.60    3.30
  -1   7  31    3.50    2.50
   0   0   5    2.10    1.50
   0   1  -7    3.20    1.40
   0   4  22   30.80    2.20
 -10  -9 -11    0.30    2.40
 -10  -8  12    0.60    3.20
  -9  -9   1   13.30    3.80
  -9  -8  11    2.10    3.70
  -8  -8   8    4.40    3.50
  -8  -6  18    7.00    3.70
  -7  -8  -8   25.60    3.80
  -7  -8   4    3.60    4.50
  -7  -4  23    3.00    3.00
  -6  -7   8   11.00    4.50
  -6  -6  14  138.59    8.00
  -6  -5  18    3.50    4.90
  -6  -1  29   10.10    3.50
  -6   0  31   -3.20    2.90
  -5  -6  10  240.38    8.10
  -5  -5  15    6.70    3.90
  -5  -4  19    7.80    5.30
  -5  -2  25    0.80    3.30
  -5   2  33    1.40    2.60
  -4  -1  25  103.69    7.10
  -4   3  33    6.20    2.70
  -3  -2  19   20.20    3.70
  -3  -1  22    6.30    3.50
  -3   1  27    1.90    3.40
  -3   2  29   -1.70    3.00
  -2  -2  14  971.20   11.20
  -2   2  26  126.59    5.50
  -2   3  28    1.60    3.50
   0   6  26    1.10    2.00
   0   8  29   19.10    2.20
   2   6  10  402.76    4.70
   2   7  14    4.30    1.30
 -11  -9 -13   -0.10    2.10
 -10  -9 -12   16.00    3.20
 -10  -9   6    6.20    3.30
 -10  -9   7    3.10    3.60
  -9  -9  -9    7.80    3.40
  -9  -7  16   51.79    5.40
  -9  -6  20   -1.60    3.20
  -8  -8   9   -1.20    3.10
  -8  -7  15   -0.70    3.70
  -8  -6  19   -2.80    3.80
  -8  -5  22   13.40    3.90
  -8  -4  25    0.50    3.50
  -7  -8  -9    0.60    2.90
  -7  -8   5   19.00    5.20
  -7  -7 -15  188.58    5.50
  -6  -7   9    5.80    4.60
  -6  -4  22  197.98    8.80
  -6  -2  27   -1.20    2.70
  -4  -6  -1    8.20    3.20
  -4  -6   1  141.39    5.30
  -4  -4  16   61.19    5.00
  -3   0  25    6.10    3.70
  -3   3  31   -1.80    2.30
  -2  -3   9   30.80    3.30
  -2   1  24   -2.20    2.70
  -2   6  33   39.00    3.50
  -1  -2   2 2515.55   10.80
  -1  -1  12  217.28    5.00
  -1   6  30   64.39    4.10
   2  10  20    3.40    1.20
 -11  -9 -14    2.10    2.30
 -10  -9   8    1.70    3.20
  -9  -9 -10   51.79    5.50
  -9  -9   5    0.70    2.90
  -9  -8 -16    0.70    2.80
  -9  -8  12    3.40    3.60
  -9  -7  17    0.70    3.80
  -8  -9  -3    4.00    4.90
  -8  -9  -2   96.39    7.80
  -8  -9  -1    8.00    5.70
  -7  -7  13   13.70    4.10
  -7  -5  21    7.30    3.40
  -6  -6 -16    2.20    1.70
  -6  -6  15    3.80    4.50
  -6  -5  19   15.60    4.50
  -5  -7  -2   43.10    3.80
  -5  -7   1   55.39    4.30
  -5  -6  11  136.49    6.60
  -5  -5  16  165.28    7.50
  -5  -4  20   69.69    6.40
  -5  -1  28   -2.10    2.80
  -5   0  30   25.50    3.80
  -5   1  32   -2.80    2.60
  -4  -6  -3   85.89    4.20
  -4  -6   2   34.20    3.20
  -4  -6   3  109.19    5.00
  -4  -5  12  116.39    6.10
  -4  -3  20   80.69    5.40
  -4  -2  23    6.70    4.10
  -4   0  28   27.40    3.80
  -4   1  30    8.10    2.80
  -3  -3  16  126.59    5.50
  -2  -2  15   83.89    4.40
  -2  -1 -14  101.09    2.90
  -1  -2   3  396.56    4.80
  -1   1  20    0.10    2.00
  -1   3  25   17.40    2.70
   0   0   6  638.54    4.70
   0   3  20   19.00    2.10
   1   6  21   67.39    2.00
   2   6   9  339.47    4.70
 -11 -10  -6   -1.40    2.80
 -11 -10  -5    1.20    2.80
 -11 -10  -4    5.20    3.20
 -11 -10  -3    0.30    3.10
 -11 -10  -2   -1.70    2.80
 -11 -10   0    3.60    3.40
 -10  -9 -13   -1.50    2.30
 -10  -9   9    2.40    3.40
  -9  -9   7    4.30    3.70
  -9  -8  13   29.00    4.50
  -8  -9  -6   47.00    5.50
  -8  -9  -5    5.80    3.90
  -8  -9   3   63.59    6.70
  -8  -7 -18    5.80    2.50
  -8  -6  20   20.20    4.50
  -8  -5  23    4.70    3.20
  -7  -8 -10    3.40    2.70
  -7  -8   8   29.40    5.70
  -7  -6 -19    1.70    1.70
  -7  -6  18    2.70    3.40
  -6  -7  10  131.19    7.10
  -6  -2  28    3.20    3.40
  -6  -1  30    0.30    3.10
  -5  -6 -12    9.90    1.90
  -5  -5 -16    5.20    1.30
  -5  -2  26  114.39    6.60
  -4  -6  -4   93.29    4.00
  -4  -6   4  205.48    6.10
  -4  -4  17  208.78    7.60
  -4  -1  26   12.50    3.90
  -4   2  32   30.90    4.00
  -3  -5  -1   65.79    3.60
  -3  -5   1  503.15    7.90
  -3  -5   2  103.09    4.40
  -3  -5   3  266.47    6.70
  -3  -4  12  539.45    9.50
  -3  -1  23   36.50    4.50
  -3   4  33    3.30    2.30
  -2  -3  10   36.50    3.60
  -2   0  22   90.99    4.70
  -2   5  32    3.10    2.70
  -1  -1  13  554.04    7.90
  -1   4  27    1.40    2.80
   0   7  28  114.29    3.90
   2   6   8   15.30    2.20
   2  11  21    4.60    1.40
 -11 -10  -8    0.70    2.60
 -11 -10  -7    6.10    3.10
 -11 -10   1   31.00    4.30
 -11 -10   2    1.30    3.20
 -10 -10  -3  118.79    7.30
 -10 -10  -2    8.60    3.70
 -10  -9  10    6.80    4.10
  -9  -9 -11    1.40    2.80
  -9  -9   8   15.50    4.50
  -9  -8  14    5.40    3.70
  -8  -9  -7    1.90    3.70
  -8  -9   4   20.30    4.80
  -8  -7  17   18.00    4.40
  -7  -8   9   23.90    5.50
  -7  -5  22   -0.30    3.10
  -6  -8   0    5.30    3.40
  -6  -8   1   15.90    4.00
  -6  -7  11   10.50    4.70
  -6  -5  20   25.30    4.10
  -6  -4  23   -0.40    3.00
  -6  -3  26    2.70    3.50
  -5  -7   4   13.20    3.60
  -5  -7   5    1.90    3.60
  -5  -5  17    2.00    4.30
  -4  -5  13   -0.70    3.40
  -4  -2  24  191.78    8.20
  -3  -5  -2   28.30    2.40
  -3  -4 -10   91.49    2.20
  -3  -3  17  306.17    7.90
  -3   0  26  164.08    7.00
  -2  -3  11   12.90    3.80
  -2  -2  16 1225.48   13.20
  -2   1  25    2.30    3.20
  -2   2  27    1.20    2.70
  -2   3  29    3.20    3.30
  -1  -2  -1 1590.54    6.90
  -1   5  29  190.78    5.90
   0   0   7    9.60    1.70
   1   7  23    2.30    1.00
   2   7  13   50.69    2.20
   2   8  16    0.70    1.30
   2   9  18   40.30    2.00
 -11 -10  -9   19.80    3.50
 -10 -10  -6    5.30    3.00
 -10 -10  -5   61.49    5.50
 -10 -10  -4   -0.30    2.80
 -10 -10   0   11.30    3.80
 -10 -10   1    1.20    3.50
 -10 -10   2   -0.60    3.50
 -10  -9 -14    7.70    2.70
  -9  -9   9    2.20    3.50
  -9  -8 -17   58.29    4.90
  -9  -8  15   32.20    5.10
  -9  -7  19   -0.80    3.70
  -8  -9  -8    1.70    3.60
  -8  -9   6   27.10    4.70
  -8  -8  13    1.70    3.70
  -8  -6  21    7.70    3.60
  -8  -5  24    0.50    3.00
  -7  -8 -11   12.50    2.90
  -7  -8  10   23.80    6.30
  -7  -7  15   -1.80    3.20
  -7  -6  19   -0.70    2.90
  -6  -8  -5   76.09    4.60
  -6  -8  -4   27.20    3.50
  -6  -8   2  254.67    8.00
  -6  -8   3   40.30    4.40
  -6  -8   4  462.25   11.00
  -6  -7  12   33.20    5.40
  -6  -6  17    5.60    4.90
  -5  -7  -6  482.75    8.10
  -5  -7   6    3.00    3.50
  -5  -6  13   29.20    4.50
  -5  -4  21   16.60    4.70
  -5  -1  29   -0.60    2.80
  -5   0  31   -0.50    2.70
  -5   1  33    4.40    3.00
  -4  -6   7   47.30    4.60
  -4  -4  18   33.50    4.90
  -4   1  31   -0.40    2.70
  -3  -5  -3   37.00    2.50
  -3  -5   5   79.79    4.70
  -3  -4  13  143.19    5.40
  -3   3  32    0.60    2.30
   0   4  23  330.27    5.80
   1   4  16   80.29    1.90
 -11 -10 -10   -1.30    2.60
 -10 -10  -8    2.60    3.10
 -10 -10  -7   19.90    3.80
 -10 -10   3    6.30    3.50
 -10  -9  12   17.70    4.60
  -9  -9  10    1.70    3.30
  -8  -9  -9    1.90    3.40
  -8  -9   7    5.40    3.70
  -8  -8 -15    2.90    3.10
  -8  -7  18    7.60    3.50
  -7  -8  11    6.80    5.00
  -7  -7  16   62.79    5.70
  -7  -6  20    7.50    3.70
  -7  -5  23   -0.90    3.00
  -6  -8  -6    5.00    2.50
  -6  -7  13   25.30    5.80
  -6  -5  21    3.00    2.90
  -6  -2  29   -1.00    3.10
  -5  -7  -7  447.76    7.80
  -5  -7   7   11.40    2.90
  -5  -6  14   30.20    5.10
  -5  -5  18   73.49    6.00
  -5  -2  27    2.50    2.70
  -4  -6   8    0.50    3.60
  -4  -5 -12    7.90    1.20
  -4  -5  14  341.47    8.80
  -4   2  33    2.70    2.70
  -3  -5  -4    4.80    2.10
  -3  -5   6   30.20    3.80
  -3  -5   7  209.08    6.20
  -3  -3  18   43.00    4.10
  -3  -1  24    2.80    3.90
  -3   5  35    2.30    2.10
  -2  -3  12   33.10    3.50
  -2  -1  20   66.99    4.00
  -2   0  23   -2.80    2.40
  -2   4  31   70.59    4.70
  -1  -1  14  268.77    6.00
  -1   0  18  951.60   10.60
   0   0   8  750.82    5.80
   1   3  -1  727.93    6.60
 -11 -10 -11    8.40    3.10
 -10 -10  -9    5.70    3.10
  -9 -10  -4    0.00    3.20
  -9 -10  -3   42.30    5.10
  -9 -10  -2    3.00    3.40
  -9 -10  -1   83.19    6.50
  -9  -9 -13    5.10    3.70
  -9  -9  11   11.30    4.10
  -9  -8  16   11.60    4.20
  -8  -9 -10   25.30    4.70
  -8  -9   8    0.50    3.20
  -8  -8  14    6.70    3.80
  -8  -6  22    9.50    3.90
  -7  -9  -3    3.00    4.00
  -7  -9  -2  277.97    9.20
  -7  -9   2   36.80    5.20
  -6  -7 -13  211.18    5.20
  -6  -6  18   82.09    5.80
  -6  -3  27   12.90    3.50
  -5  -6 -13  169.28    4.00
  -5  -5  19   50.69    6.30
  -5  -4  22   -6.90    3.60
  -5  -3  25   56.69    5.40
  -4  -6   9   13.70    3.70
  -4  -4  19    6.40    4.30
  -3  -4  14    1.60    2.50
  -3   0  27    4.80    4.40
  -3   1  29    2.30    3.00
  -3   4  34   -1.30    2.10
  -2  -2  17   11.10    2.60
  -1   2  24    8.00    2.50
  -1   3  26   38.20    3.60
  -1   6  31   51.19    4.00
   0   3  21   11.40    2.30
   0   6  27   28.50    2.60
   2  10  19  487.25    6.30
 -11 -10 -12    0.70    2.40
 -10 -10 -10   -0.50    2.70
 -10 -10   7    1.40    3.60
  -9 -10  -6   -0.30    4.20
  -9  -8  17    1.00    4.00
  -8  -9   9    6.80    3.70
  -8  -8  15    5.60    3.70
  -8  -7 -19   86.09    4.30
  -8  -7  19   19.70    4.20
  -7  -9  -5    6.50    3.70
  -7  -9  -4   11.10    4.00
  -7  -9   3   79.99    7.00
  -7  -9   4    5.00    5.60
  -7  -8  12   -2.30    3.10
  -7  -7  17    5.80    3.40
  -7  -6  21   12.10    4.00
  -6  -8   7   35.80    4.90
  -6  -8   8   10.80    4.70
  -6  -7  14   42.50    6.00
  -6  -5  22  102.89    6.60
  -6  -2  30   26.60    4.70
  -5  -7  -8  352.26    6.70
  -5  -7   9    7.70    3.40
  -5  -6  15   31.40    5.20
  -5  -1  30    1.70    2.90
  -5   0  32    0.50    3.20
  -4  -6  10  136.19    6.50
  -4   0  30   27.70    3.90
  -3  -5  -5  208.18    4.30
  -3  -4  15   47.20    4.40
  -3  -3  19   -2.80    3.10
  -3  -2  22   33.90    4.00
  -3   2  31   37.90    4.00
  -2  -4   3    4.40    2.70
  -2  -3  13  170.28    5.20
  -2  -1  21   31.50    3.40
  -2   1  26    7.40    3.00
  -2   2  28   -0.30    3.20
  -2   3  30  102.09    5.90
  -2   5  33    0.80    2.20
  -1  -2  -2 1498.35    6.00
  -1  -1  15   67.39    3.70
  -1   4  28  224.28    6.30
   0   0   9    0.00    2.00
   2   8  15   10.60    1.70
 -10 -10   8   13.10    4.00
  -9 -10   5    7.10    3.60
  -9 -10   6   -1.50    3.60
  -9  -9  13    1.90    3.80
  -8  -9 -11    7.00    3.50
  -8  -9  10  105.69    6.80
  -8  -8  16    2.20    3.50
  -8  -7  20   20.20    4.50
  -8  -6  23    1.60    3.00
  -7  -9  -6  154.08    7.10
  -7  -9   5   10.40    4.60
  -7  -9   6    8.90    5.40
  -7  -8  13   -3.30    3.30
  -7  -7  18   21.70    4.70
  -6  -8  -8    3.20    2.50
  -6  -8   9   57.09    6.80
  -6  -7  15   45.50    6.40
  -6  -6  19    2.20    3.20
  -6  -3  28   13.40    3.60
  -5  -7  10   18.50    4.30
  -5  -6  16  148.59    7.90
  -5  -5  20   86.39    6.90
  -5  -3  26    7.90    3.70
  -4  -5  16  122.99    6.40
  -4  -1  28   -2.40    2.70
  -4   1  32    8.10    3.20
  -3  -5   9  296.17    7.10
  -3  -1  25   17.10    4.00
  -3   3  33    8.70    2.90
  -2  -4   0  516.45    6.50
  -2  -4   1   31.20    2.60
  -2  -4   5   73.69    3.50
  -1   0 -10   88.49    2.60
  -1   0  19   14.10    2.60
  -1   1  22    7.00    2.50
   0   1  -5   94.99    2.70
   2   7  11   32.40    2.40
 -11 -11  -3    1.10    3.10
 -11 -10 -13    3.70    2.40
 -10 -10 -11   12.70    3.20
 -10 -10   9   20.80    4.80
  -9 -10  -8   -0.70    3.60
  -9 -10   7   26.40    4.70
  -9  -9  14   20.20    4.90
  -8  -9  11    0.70    3.30
  -8  -8 -16   52.99    4.10
  -7  -9  -7    7.40    3.40
  -7  -9   7    0.40    5.30
  -7  -8  14   53.59    5.70
  -7  -6  22    8.90    4.00
  -7  -5  25    4.60    3.60
  -6  -8  10    2.80    5.00
  -6  -6 -17   36.40    2.00
  -6  -5  23    3.20    3.50
  -5  -7  11   13.10    4.20
  -4  -6  11   40.20    4.30
  -4  -2  26   51.79    5.10
  -4   2  34    5.30    2.90
  -3  -5  10 1314.57   14.50
  -3  -4  16  247.28    7.70
  -3  -2  23   18.40    4.10
  -2  -4   6 2647.44   16.70
  -2  -3  14  145.49    5.00
  -2   4  32   40.00    4.20
  -1  -2  10  779.42    8.70
  -1  -1  -7   34.40    1.10
  -1   5  30   29.60    3.40
   0   2  19   19.50    2.30
 -11 -11  -6   13.00    3.50
 -11 -11  -5    1.10    2.90
 -10 -10 -12    0.40    2.50
  -9 -10  -9   73.09    6.20
  -9 -10   8    4.40    3.60
  -8 -10  -4    3.50    4.80
  -8 -10  -3   71.09    7.00
  -8 -10  -1    1.90    3.80
  -8 -10   0   15.10    4.50
  -8  -9 -12    2.80    3.60
  -8  -8  17   33.10    4.90
  -8  -7  21    3.30    3.20
  -7  -9  -8  159.08    6.70
  -7  -7 -17  101.29    4.00
  -7  -7  19   15.40    3.70
  -6  -8  -9   10.50    2.40
  -6  -8  11   17.40    5.50
  -6  -7 -14    3.20    2.10
  -6  -7  16   18.30    4.50
  -6  -6  20   39.70    4.70
  -5  -7  12    6.10    4.40
  -5  -6  17   27.20    5.20
  -5  -5  21   -2.00    4.30
  -5  -1  31    5.80    3.20
  -4  -5  17  154.78    6.80
  -4  -4  21   34.00    5.50
  -4  -3  24    3.30    4.30
  -3  -5  11   22.80    3.10
  -3  -1  26    1.00    4.00
  -3   0  28   63.79    4.90
  -3   1  30    5.70    3.20
  -3   2  32    5.00    2.70
  -3   4  35    0.10    2.30
  -2  -4   7  180.18    5.20
  -2  -4   8  498.85    8.40
   2   8  14   23.10    2.00
 -11 -11  -7    0.10    3.00
 -10 -11  -4    1.00    3.10
 -10 -11  -2    2.30    3.40
 -10 -11  -1   -1.50    3.40
 -10 -11   1    3.20    3.80
 -10 -11   2    1.40    3.40
  -9 -10 -10    6.90    3.60
  -9 -10   9   -1.10    3.20
  -9  -9  15    3.50    3.00
  -8 -10  -5  210.38    9.60
  -8 -10   4    2.00    3.30
  -8 -10   5   27.60    4.80
  -8  -9  13    0.10    3.30
  -8  -8  18   26.60    4.90
  -7  -6  23   -5.50    3.00
  -6  -8  12    9.60    5.50
  -6  -7  17   30.90    4.60
  -6  -6  21    3.10    3.60
  -6  -5  24   35.50    4.90
  -6  -3  29    7.60    3.50
  -5  -8   1   50.99    4.90
  -5  -8   2   44.70    4.70
  -5  -8   3   37.00    4.90
  -5  -7  13   -1.10    4.50
  -4  -2  27    7.80    3.30
  -4  -1  29    1.90    2.80
  -4   0  31   -0.90    2.50
  -4   1  33    2.10    2.50
  -3  -5  12  554.44   10.20
  -3  -4  17   24.60    3.80
  -2  -4  -2 1723.03   10.20
  -2  -3  15   27.50    2.90
  -2   0  25    5.80    3.10
  -2   1  27    5.40    3.10
  -2   2  29    2.60    3.30
  -1  -2  11   29.90    2.90
  -1   0  20  341.67    7.20
  -1   2  25   32.70    3.10
   0   3  22  117.29    3.70
   0   5  26  251.57    5.30
   0   7  29    0.70    1.80
   1   3   1  209.48    3.40
 -11 -11  -8    6.10    2.80
 -10 -11  -6    2.00    3.20
 -10 -11  -5   -1.50    3.10
 -10 -11   3    5.60    3.40
 -10 -10 -13    9.80    3.30
  -9 -10  10    0.10    3.30
  -9 -10  11    0.20    3.80
  -8 -10  -6    4.70    3.90
  -8 -10   6    8.70    3.90
  -8 -10   7   19.00    4.50
  -8  -9  14   16.50    4.40
  -7  -9  10   10.20    3.70
  -7  -8 -14   89.49    4.70
  -7  -8  16    7.50    3.60
  -7  -7  20   -1.40    3.20
  -6  -9   1    1.30    3.80
  -6  -9   2   73.49    5.80
  -6  -8 -10    2.30    2.00
  -6  -4  27    1.10    3.00
  -5  -8  -1    6.30    2.60
  -5  -8   4  176.78    6.70
  -5  -8   5   -1.00    3.50
  -5  -6  18   36.50    5.50
  -5  -5  22   33.40    4.50
  -4  -7  -1   39.60    3.50
  -4  -7   1  415.46    8.20
  -4  -7   2    3.60    2.40
  -4  -7   3  347.57    7.80
  -4  -7   4   23.50    3.10
  -4  -7   5    5.30    3.60
  -4  -5  18   21.40    4.00
  -4  -2 -19   91.29    2.80
  -3  -2  24   27.70    4.40
  -3   3  34   17.60    3.10
  -2  -4   9    1.90    3.00
  -2  -1 -13   16.50    1.70
  -1  -2  12  335.77    6.60
  -1   1  23    8.30    2.50
  -1   6  32   35.40    3.40
   0   0  11    5.70    1.80
   2   9  16   60.79    2.90
 -11 -11  -9   -0.70    2.50
 -10 -11  -7   -1.80    2.70
  -9 -10 -11   15.30    3.80
  -9 -10  12   12.80    4.40
  -8 -10  -7   28.10    4.50
  -8 -10   8   26.00    4.90
  -8  -9  15    3.00    3.90
  -8  -8 -17   68.09    4.30
  -8  -8  19    9.80    3.60
  -7  -9  11   18.10    3.80
  -7  -8  17    0.80    3.70
  -7  -7  21   -1.10    3.20
  -7  -6 -20   -1.00    1.20
  -6  -9   3   26.50    4.20
  -6  -9   4   98.39    6.60
  -6  -9   5   17.70    5.10
  -6  -8  13    7.50    4.70
  -6  -7  18   24.90    4.10
  -6  -6  22   14.00    4.00
  -5  -8   6  123.29    6.10
  -5  -8   7    2.30    3.90
  -5  -7  14   18.00    4.70
  -5  -6 -14  152.48    3.70
  -5  -6  19    8.20    5.20
  -5  -3  28    0.90    3.10
  -5  -2  30   11.10    3.40
  -5  -1  32    0.50    2.80
  -4  -7  -2  643.24    9.60
  -4  -5  19   21.30    5.00
  -4  -3  25   26.00    4.20
  -4  -1  30    2.20    2.70
  -3  -4  18  112.29    5.90
  -3  -1  27   -3.20    3.40
  -3   0  29    0.90    3.40
  -3   1  31    5.90    2.90
  -2  -4  10   72.89    4.30
  -2  -3  16   50.29    3.50
  -2  -1  23   10.30    3.40
   1   4  17    7.40    1.10
   2   8  13   10.50    2.00
 -10 -11  -8    0.90    2.90
 -10 -10 -14    2.60    2.30
  -9 -11  -3    2.40    3.30
  -9 -11  -2    8.30    3.80
  -9 -11   0    6.40    3.50
  -9 -11   1   19.90    4.30
  -9 -11   2    2.50    3.50
  -9 -10 -12   14.20    3.90
  -9  -9 -16    1.90    3.30
  -8 -10  -8    3.00    3.70
  -8 -10   9    2.30    3.50
  -8  -8  20   12.90    4.10
  -7  -9 -10   22.30    3.40
  -7  -9  12    1.80    3.40
  -6  -9  -4  438.06    9.90
  -6  -9   6  183.88    8.10
  -6  -9   7   -0.50    4.90
  -6  -8  14    3.10    4.50
  -6  -7  19   15.00    3.90
  -6  -4  28   46.90    5.50
  -5  -8   8   17.70    4.40
  -5  -7  15   16.30    5.20
  -4  -7  -3   -3.00    2.30
  -4  -7   7  122.49    5.70
  -4  -7   8   55.49    5.00
  -4  -6  15  134.79    6.80
  -4  -2  28   24.10    4.00
  -4   0  32   13.40    3.30
  -4   1  34   24.20    3.70
  -3  -6   3   16.50    4.00
  -3  -5  14   23.90    4.20
  -3  -1 -17   51.39    2.50
  -3   2  33   37.80    4.00
  -2  -4  -3   42.90    2.30
  -2  -4  11   89.59    4.10
  -2   0  26    5.30    4.10
  -2   1  28   37.10    4.00
  -2   2  30   19.20    3.60
  -2   4  33   44.20    4.20
  -1  -2  13   76.69    4.30
  -1   0  21    3.80    2.30
  -1   2  26   71.89    4.30
  -1   5  31   76.69    4.40
   0   0  12    3.70    2.10
   0   2  20   80.49    3.20
   0   6  28    4.50    1.90
   1   3   2  439.76    4.60
   1   3  13   56.29    1.70
 -10 -11  -9   -0.90    2.70
  -9 -11  -5    2.50    3.10
  -9 -11  -4   12.70    3.80
  -8 -10  -9    4.30    3.50
  -8 -10  10   22.10    4.40
  -8 -10  11    4.60    3.80
  -7 -10  -2    8.50    4.20
  -7 -10  -1   79.79    6.70
  -7 -10   2   49.10    5.70
  -7 -10   3    3.10    5.20
  -7 -10   4   81.79    7.70
  -7  -9  13    2.30    3.20
  -7  -8  18   -3.70    3.20
  -7  -7  22    3.10    3.70
  -7  -6  25   -1.10    2.90
  -6  -9  -5   89.29    5.20
  -6  -9   8   70.09    6.80
  -6  -8  15    5.30    3.70
  -6  -4 -21   -0.70    0.70
  -5  -8   9    8.40    3.70
  -5  -7  16  126.09    7.90
  -5  -6  20    3.90    4.40
  -5  -4  26  117.89    7.30
  -5  -2  31    1.70    2.90
  -4  -7  -4  882.11   10.80
  -4  -7   9   58.69    5.20
  -4  -5  20   25.70    5.40
  -4  -3  26   -0.90    3.30
  -3  -6   0  267.07    6.50
  -3  -6   1   12.80    3.10
  -3  -6   5   60.39    3.80
  -3  -6   6    8.10    3.10
  -3  -4 -11   -2.60    1.20
  -3  -4  19    7.40    3.90
  -3  -2  25   -3.80    3.60
  -2  -3  17    5.00    2.60
  -1   1  24   10.60    2.80
  -1   3  28   22.70    3.50
   0   1  -4   88.09    2.20
   0   3  23  213.38    5.00
   0   4  25   37.20    2.80
   1   5  20  162.08    2.70
   1   6  22   78.89    1.90
 -10 -11 -10   -0.40    2.80
  -9 -11  -6   30.70    4.70
  -9 -11   7   13.20    4.50
  -8  -9  17    6.50    3.30
  -7 -10  -4   -1.10    4.00
  -7 -10  -3  220.88    9.00
  -7 -10   5    6.40    4.60
  -7 -10   6   37.30    5.80
  -7  -9 -11   61.49    4.20
  -7  -9  14    5.60    3.50
  -7  -8 -15  282.07    6.80
  -7  -8  19    6.60    3.80
  -6  -9  -6    5.00    2.70
  -6  -9   9    2.70    4.60
  -6  -7 -15    6.40    1.90
  -6  -7  20   41.20    5.20
  -6  -4  29    4.60    3.40
  -5  -8  -6   73.39    4.30
  -5  -8  10    8.10    4.40
  -4  -7  10   12.80    3.50
  -4  -6  16  204.88    7.90
  -4  -1  31    0.20    2.60
  -3  -6  -1  278.37    6.30
  -3  -6   7  197.68    6.00
  -3  -5  15   22.90    3.90
  -3  -3  23    2.90    3.80
  -3  -1  28   11.80    3.60
  -3   0  30   17.00    3.30
  -3   1  32    7.30    2.80
  -3   3  35    4.10    2.80
  -2  -2  21    2.00    2.70
  -2   3  32   95.69    5.60
  -1  -2  14   29.40    3.30
   0   0  13   14.00    2.60
  -9 -11  -7   -0.10    2.90
  -9 -10 -13    6.10    3.00
  -8 -10 -10   17.20    4.40
  -8  -9  18    2.30    3.30
  -7 -10  -5   21.30    4.60
  -7 -10   7   16.80    4.70
  -7  -9  15   22.40    4.90
  -7  -7 -18   18.50    2.20
  -7  -7  23    2.90    3.20
  -6  -9  10   24.10    5.10
  -6  -6  24    0.80    3.10
  -6  -5  27   -1.60    3.30
  -5  -8  11   73.29    6.30
  -5  -7  17   64.99    6.70
  -5  -6  21    1.60    3.20
  -5  -4  27    9.30    3.60
  -4  -7  11  159.28    6.50
  -4  -6  17    7.70    4.60
  -4  -5  21    6.50    4.80
  -4  -2  29   34.30    4.10
  -4   0  33   -1.20    2.60
  -3  -6   9   81.59    5.00
  -3  -5  16  219.48    7.20
  -3  -4  20  122.29    6.60
  -2  -4  13   27.00    3.00
  -2  -3  18   77.79    4.70
  -2   1  29   30.50    4.60
  -1  -1  19   27.90    3.10
  -1   0  -9   15.30    1.60
  -1   0  22    6.90    2.40
   0   2  -6  182.08    4.00
   0   5  27   61.69    3.30
   1   3   3  487.05    4.40
 -10 -12  -1    6.40    3.50
 -10 -12   0    4.50    3.30
 -10 -12   1   20.90    4.70
 -10 -12   2   -3.70    3.40
 -10 -11 -11    1.00    3.00
  -9 -11  -8   17.90    4.10
  -9 -11  10    2.40    3.80
  -9  -9 -17    2.50    2.80
  -8 -11  -2   22.50    5.40
  -8 -11  -1    2.90    4.30
  -8 -11   0    1.10    2.90
  -8 -11   1   -1.30    3.00
  -8 -11   5   -4.90    3.40
  -8  -9 -15    4.40    2.90
  -8  -8 -18   -0.20    2.30
  -7 -10  -6   64.59    5.50
  -7 -10   9   24.80    4.30
  -7  -9  16   40.30    5.30
  -7  -8  20    8.00    3.80
  -6  -9  -7    6.30    2.80
  -6  -9  11    3.50    4.70
  -6  -8  17   29.60    4.70
  -6  -7  21    2.90    3.10
  -5  -8  -7  440.56    8.30
  -5  -5 -17   29.30    1.00
  -5  -3 -20    8.90    1.20
  -5  -3  30    1.70    2.90
  -4  -7  12  144.19    6.70
  -4  -3  27    3.40    3.00
  -3  -6  -2   -0.80    2.50
  -3  -6  10  785.02   11.70
  -3   2  34   16.00    3.40
  -2  -4  14  382.86    8.10
  -2  -2  22  222.18    7.40
  -2   0  27    2.10    3.30
  -2   2  31   -1.90    2.80
  -2   4  34   61.59    4.40
  -1  -2  15   81.19    3.90
  -1   2  27    4.80    3.00
   0   1  18   63.99    2.90
   1   7  24  192.38    2.60
 -10 -12  -4   -3.50    3.20
 -10 -12  -3   27.50    4.70
 -10 -12  -2    8.80    3.70
 -10 -12   3    4.80    3.80
  -9 -11  11    5.40    4.30
  -8 -11  -3    3.00    4.00
  -8 -11   6    2.00    3.70
  -8 -11   7   -1.90    3.80
  -8 -10  14   16.40    4.40
  -8  -9  19    2.60    3.30
  -7 -10  -7   12.10    4.20
  -7 -10  10    1.20    3.10
  -7  -9 -12   33.80    3.60
  -7  -8  21   13.50    4.30
  -7  -7  24   12.20    3.60
  -6  -5  28    5.90    3.60
  -5  -8  13   54.59    5.70
  -5  -7  18  135.59    7.40
  -5  -6  22   25.80    4.10
  -5  -4  28   11.00    4.10
  -4  -7  13   -0.90    4.20
  -4  -6  18    2.60    4.30
  -4  -5  22   87.79    7.00
  -4  -4  25    7.80    3.40
  -4  -3 -17   38.50    1.40
  -4  -2  30   40.30    4.60
  -4  -1  32    2.30    2.60
  -3  -6  -3   14.30    3.00
  -3  -6  11    4.70    2.70
  -3  -5  17   80.89    5.30
  -3  -3  24   23.70    4.80
  -3  -1  29   -0.60    2.80
  -3   0  31   -0.40    2.70
  -1  -3   5    1.20    2.20
  -1  -3   6   74.79    3.30
  -1  -3   7  383.06    6.10
  -1   1  25   20.10    2.90
 -10 -12  -5   46.70    5.60
 -10 -11 -12    3.10    2.60
  -8 -11  -5    2.70    4.20
  -8 -11   8   41.60    5.80
  -8 -10  15   -0.40    3.50
  -7 -10  12   -0.60    3.70
  -6  -9  -8    5.30    2.50
  -6  -6 -18  262.07    4.10
  -5  -8  14    2.00    4.20
  -5  -7  19   50.99    5.50
  -4  -3  28    5.80    3.10
  -4   0  34    1.00    2.60
  -3  -2  27    5.60    3.70
  -2  -5   5  467.55    8.00
  -2  -4  15   95.99    4.60
  -2  -2  23    4.00    3.30
  -1  -3   9    5.60    2.80
  -1  -2  16  104.99    4.40
  -1  -1  20  100.99    4.70
  -1   0  23   -0.10    2.30
   0   4  26  131.69    4.30
   1   3  14  232.28    2.90
 -10 -12  -6   -2.70    2.90
  -9 -12   0   -0.50    3.50
  -9 -12   1    9.50    4.00
  -9 -12   2   -1.70    3.50
  -9 -11 -10    7.80    3.40
  -8 -11   9   29.20    4.90
  -8 -10 -12   -5.30    3.80
  -8 -10  16    2.70    3.50
  -7 -10  -8   -0.40    3.30
  -7 -10  13   -1.70    3.70
  -7  -9  18    7.00    3.70
  -7  -8 -16   14.80    2.70
  -7  -8  22   13.00    3.80
  -6 -10   1   35.90    4.90
  -6 -10   2   27.00    4.90
  -6 -10   4   34.50    6.00
  -6  -9  14  141.29    7.50
  -6  -8  19   64.79    5.80
  -6  -7  23    2.50    3.40
  -5  -9   0  374.16    9.40
  -5  -9   1    0.50    2.80
  -5  -9   4    9.10    3.50
  -5  -9   5   25.80    3.90
  -5  -9   6   13.50    4.30
  -5  -8  15   17.80    5.50
  -5  -7 -12   26.80    2.20
  -5  -6  23    2.70    3.10
  -5  -5  26   64.79    5.50
  -5  -4  29   -1.20    3.00
  -5  -3  31    0.20    2.70
  -4  -4  26   12.90    3.70
  -3  -6  13    9.40    3.90
  -3  -5  18  263.27    8.50
  -3  -3  25   20.10    4.80
  -3   2  35   -1.30    2.20
  -2  -5   3  308.27    6.00
  -2  -5   4  263.77    5.90
  -2  -5   6   68.29    4.30
  -2  -5   7  182.88    5.70
  -2  -5   8  382.16    8.40
  -2  -4  16  454.75    9.10
  -2  -1  26   11.00    3.60
  -2   0  28   38.90    4.20
  -2   1  30   45.90    4.40
  -1  -3  10   76.49    4.30
  -1   4  31  109.49    5.10
   0   1  19   11.40    2.10
   1   3   4  143.09    2.50
 -10 -12  -7    9.60    3.80
 -10 -11 -13   11.00    3.20
  -9 -12  -3   18.80    4.30
  -9 -12  -1   32.10    4.70
  -9 -11 -11    3.20    3.00
  -8 -11  -7    5.20    3.90
  -8 -10  17    3.40    4.00
  -7  -9  19   19.60    4.70
  -6 -10   6    5.60    4.50
  -6 -10   7    2.60    5.10
  -6  -9  -9  161.08    5.50
  -6  -9  15   48.40    5.10
  -6  -8 -13  135.09    4.80
  -6  -8  20    3.40    3.20
  -5  -9  -1   -1.70    2.50
  -5  -9   7   20.50    4.40
  -5  -9   8  152.88    7.70
  -5  -8  16  116.59    7.60
  -5  -7  20   42.00    4.80
  -5  -6 -15   84.79    2.60
  -4  -8   1   12.50    3.10
  -4  -8   2   10.90    2.70
  -4  -8   3    2.90    2.70
  -4  -8   4   22.20    3.60
  -4  -8   6   32.40    4.10
  -4  -7  -7  149.69    4.20
  -4  -7  15    4.80    3.70
  -4  -6  20  111.39    7.10
  -4  -3  29    4.70    2.90
  -4  -1  33    0.30    2.60
  -3  -6  14    5.10    3.80
  -3  -5  19    5.90    4.00
  -3  -2  28   95.99    6.00
  -3  -1  30    5.60    3.10
  -3   0  32   10.10    3.30
  -2  -5   9  133.89    4.80
  -2   2  32   33.70    3.70
  -1  -3   2 4333.17   15.70
  -1   1  26   11.40    2.80
   0   5  28   68.69    3.60
   1   4   1  207.58    4.20
 -10 -12  -8   27.80    4.40
  -9 -12   7   11.30    3.80
  -9 -12   8    3.00    3.80
  -8 -11  -8    1.80    3.40
  -8 -11  12   40.50    5.70
  -8  -9 -16   53.89    4.30
  -7 -11  -1    2.00    4.90
  -7 -11   3   96.89    6.50
  -7 -11   4   40.30    5.50
  -7 -11   5   16.80    4.70
  -7 -11   6   82.19    6.40
  -7 -10  -9   28.10    4.20
  -7 -10  15   15.00    4.00
  -7  -8  23    2.20    3.60
  -6 -10  -3   29.60    4.30
  -6 -10   8  120.19    7.30
  -6 -10   9    2.60    5.20
  -6  -7 -16    8.80    1.80
  -6  -7  24   15.40    4.10
  -5  -9  10   57.79    6.20
  -5  -7  21    3.40    3.40
  -5  -5  27   11.60    3.30
  -5  -2 -21   87.89    3.50
  -4  -8  -1   98.39    4.60
  -4  -8   0   10.60    2.60
  -4  -8   9    1.70    3.60
  -4  -7  16    8.00    4.60
  -4  -6 -11  315.47    4.70
  -3  -3  26   11.80    3.80
  -3   1  34   15.20    3.20
  -2  -5   1  462.55    6.60
  -2  -5  10   11.40    2.70
  -2  -5  11   13.30    3.00
  -2  -4  17   69.29    5.10
  -2  -2  24  130.79    6.30
  -1  -3  12  737.13    9.70
  -1   0  24   11.00    2.90
  -1   3  30   10.60    3.20
   0   2  -5    3.10    1.70
   1   5  21  129.79    2.70
 -10 -12  -9    0.50    2.80
 -10 -11 -14    2.70    2.30
  -9 -12  -6    5.80    3.30
  -9 -12  -5   -1.40    3.00
  -9 -12   9   -0.90    3.60
  -9 -11 -12    1.00    2.90
  -8 -11  13    1.30    3.40
  -7 -11  -3   -3.40    4.40
  -7 -11  -2   82.09    7.30
  -7 -11   7   31.70    4.40
  -7 -11   8   42.60    5.50
  -7  -9  20    5.20    3.40
  -6 -10  -4    7.90    3.80
  -6 -10  10   21.40    5.20
  -6  -9 -10   14.00    2.80
  -6  -9  17   32.60    4.90
  -6  -8  21    9.10    3.80
  -5  -9  11   71.09    6.80
  -5  -8  17   38.50    4.60
  -5  -4  30    0.60    3.10
  -4  -8  10  181.48    6.90
  -4  -7  17   65.49    6.50
  -4  -6  21   80.09    6.00
  -4  -4  27    0.90    2.70
  -3  -6  15    2.90    3.00
  -3  -5  20    5.10    3.80
  -2  -5   0   15.20    2.20
  -2  -5  12  708.53   10.60
  -2  -1 -12   49.99    2.00
  -2  -1  27    8.80    3.50
  -2   1  31   45.00    4.50
  -2   3  34   26.90    3.50
  -1  -3   1  667.93    6.10
   0   3  25  220.98    5.50
 -10 -12 -10   16.20    4.00
  -9 -12  -7   28.60    4.70
  -8 -12   0    3.90    3.50
  -8 -12   2    2.40    3.80
  -8 -11  -9   -5.70    3.80
  -8 -11  14   28.40    4.60
  -7 -11  -4    5.60    3.90
  -7 -11   9   -2.20    3.20
  -7 -10 -10   56.59    4.40
  -7 -10  16   40.60    5.30
  -7  -9  21    0.30    3.60
  -6 -10  -5  201.88    8.00
  -6 -10  11   55.09    5.20
  -6  -8  22    2.90    3.60
  -5  -8  18   11.60    3.80
  -5  -5  28    9.80    3.80
  -4  -8  -2   86.59    4.10
  -4  -8  11    7.30    4.10
  -4  -7  -8  214.18    4.90
  -4  -5  25    2.30    3.50
  -4  -3  30   11.80    3.40
  -4  -2  32   29.10    4.30
  -3  -7   2  214.98    6.10
  -3  -7   3    1.30    2.30
  -3  -7   4   63.09    3.80
  -3  -7   6    2.30    2.30
  -3  -7   7  124.39    5.40
  -3  -7   8  416.46    9.00
  -3  -6  16    1.40    3.10
  -3  -2  29    0.60    2.90
  -3  -1 -16   53.09    2.40
  -3  -1  31    6.00    2.90
  -3   0  33   -0.60    2.50
  -2  -5  13   45.40    4.10
  -2  -4  18   30.70    3.20
  -2  -3  22   13.00    3.70
  -2  -2  25    4.10    3.40
  -2   2  33    7.90    2.60
  -1  -1  22   -3.80    2.10
  -1   1  27   30.10    3.80
  -1   4  32   10.50    3.30
   0  -1   7    7.80    2.00
   0  -1   8   88.29    2.90
   0  -1   9  327.37    4.80
   0   2  23   -3.30    1.90
   0   4  27   11.90    2.40
   1   3   5    6.00    1.20
   1   3  15   21.30    1.60
   1   6  23  196.68    2.80
 -10 -13  -3    0.00    3.00
  -9 -10 -16    4.70    2.90
  -8 -12  -2   13.60    3.80
  -8 -12  -1   -0.20    3.20
  -8 -12   5   45.20    5.80
  -8 -12   6   13.30    4.60
  -8 -12   7   -0.90    3.70
  -8 -11  15    3.90    3.70
  -7 -11  -5    3.80    3.70
  -7 -11  10   -0.90    3.20
  -7 -11  11    4.70    3.80
  -7 -10  17    3.00    3.60
  -6 -10  12   16.40    4.10
  -6 -10  13   27.10    4.90
  -6  -9  18   46.70    5.20
  -5  -8  19   -2.70    3.30
  -4  -8  -3  154.28    5.20
  -4  -8  12   27.00    4.40
  -4  -7  18   24.40    4.90
  -4  -6  22   25.20    3.90
  -4  -4  28   25.10    4.30
  -3  -7   1   14.50    3.10
  -3  -7  10  279.87    8.10
  -3  -6  17   18.30    4.40
  -2  -5  -1   23.60    2.20
  -2  -4  19    3.70    3.30
  -1  -3  14   89.79    3.90
  -1   0  25    7.70    2.70
   0  -1  10  638.84    6.70
   0   0  17    1.50    1.80
   0   6  30   27.20    2.60
   1   4   2  218.08    3.80
   1   4  19   31.80    1.70
 -10 -13  -4   -1.20    3.50
 -10 -12 -11   11.40    3.30
  -9 -12  -8    1.80    3.00
  -9 -11 -13    1.90    2.60
  -8 -12  -3    9.70    3.80
  -8 -12   9   -0.50    3.70
  -8 -11 -10   31.00    5.20
  -7 -11  12    4.30    3.50
  -7 -10 -11    6.30    3.70
  -7 -10  18    7.20    4.20
  -7  -7 -19    1.30    1.60
  -6 -10  -6    8.50    3.40
  -6  -9  19   11.60    3.70
  -6  -8 -14    1.10    2.20
  -6  -8  23   -1.70    3.40
  -6  -3 -22    1.20    1.30
  -5  -9  14  177.38    8.30
  -5  -8 -10   19.90    2.40
  -5  -7 -13  107.99    3.40
  -5  -7  23    3.50    3.20
  -5  -5  29    2.30    3.20
  -4  -8  13   79.99    6.00
  -4  -7  19    3.40    4.70
  -4  -5  26    0.50    3.10
  -4  -3  31   -0.60    3.00
  -4  -2 -18   86.89    2.70
  -4  -2  33    6.80    3.40
  -3  -7   0   69.39    4.40
  -3  -7  11    0.70    3.80
  -3  -4  25   81.89    5.80
  -3   1  35   23.90    3.50
  -2  -5  14  680.23   10.90
  -2  -3  23   -1.20    3.40
  -2   0 -13    2.80    1.90
  -2   0  30   53.99    4.70
  -2   1  32   15.90    3.10
  -1  -3  15    2.70    2.60
  -1   3  31   46.40    4.20
   0   1  21   17.90    2.70
 -10 -13  -5    0.00    3.40
  -9 -13   2    2.50    3.60
  -9 -13   3   -3.00    3.40
  -9 -12  -9   17.60    4.00
  -8 -12  -4   -0.30    2.60
  -8 -12  10   -0.30    3.00
  -8  -9 -17   -0.60    2.50
  -7 -11  13   -0.60    3.30
  -7 -10  19    1.80    3.80
  -7  -8 -17  134.19    4.60
  -6 -10  15    2.90    3.70
  -6  -9 -11    8.40    2.20
  -6  -9  20   18.80    4.40
  -5  -9  -6  258.37    7.10
  -5  -9  15    1.50    4.20
  -5  -8  20   -0.90    2.90
  -5  -7  24   28.80    4.70
  -4  -8  14  452.85   11.50
  -4  -4  29   -2.10    3.20
  -3  -7  -1  150.78    5.30
  -3  -7  12   59.59    4.50
  -3  -6  18  137.19    6.90
  -3  -3  28    3.40    2.80
  -3  -2  30    0.50    2.80
  -3  -1  32   -3.40    2.40
  -3   0  34   39.50    4.60
  -2  -5  15    1.60    3.10
  -2  -2  26   20.00    4.00
  -2   3  35    6.50    2.40
  -1  -2  20  845.72   12.00
  -1  -1  23    1.20    2.40
   0  -1  12   84.29    3.40
   0   0  18  224.48    5.20
   0   2  24  549.15    8.30
   0   3  26    1.60    2.40
   0   5  29    7.40    2.30
 -10 -13  -6    7.20    3.20
 -10 -12 -12    1.00    2.90
  -9 -13  -2   17.10    4.30
  -9 -13   1    1.50    3.10
  -9 -13   4    2.60    3.00
  -8 -12  11    2.60    3.50
  -8 -12  12    5.70    3.80
  -8 -11 -11    6.20    4.10
  -7 -11  -7    4.30    3.40
  -7 -11  14   43.50    5.30
  -6 -11   2  207.08    9.60
  -6 -11   3    2.60    4.70
  -6 -11   4  239.48   10.20
  -6 -11   5  109.99    7.90
  -6 -11   6  132.49    8.20
  -6 -11   7   43.10    5.90
  -6 -10  16    1.20    3.60
  -5 -10   4    7.80    3.60
  -5 -10   5   72.29    5.60
  -5 -10   6   53.39    5.30
  -5 -10   7   41.50    6.10
  -5  -9  16  248.68    9.50
  -5  -8  21   17.90    4.30
  -4  -8  15   10.60    4.60
  -4  -7  20  146.29    7.40
  -3  -7  13   74.49    4.90
  -3  -6  19  117.39    6.90
  -2  -5  16  178.68    6.90
  -2   2  34   41.80    4.10
  -1  -3  16   34.60    3.00
  -1   0  26   37.00    4.10
  -1   1  28   20.60    3.80
  -1   2  30   70.29    4.80
   0  -1  13 1450.55   11.40
 -10 -13  -7    4.40    3.10
  -9 -13  -3   10.00    4.00
  -7 -12   4    7.70    4.00
  -7 -12   5   37.10    5.10
  -7 -12   6   -0.50    3.40
  -7 -11  15   -0.60    3.50
  -7 -10 -12    0.60    3.20
  -7 -10  20   -5.50    3.10
  -7  -9 -15    5.80    2.80
  -6 -11   8    4.60    4.10
  -6 -11   9    4.50    3.60
  -6 -10  -8  132.59    5.70
  -6  -9  21   15.30    4.00
  -6  -8  25   -1.10    3.40
  -5 -10   1  175.58    6.90
  -5 -10   8   71.09    6.20
  -5 -10   9   -7.60    4.80
  -5  -9  -7    0.60    2.40
  -5  -9  17   24.20    4.60
  -5  -6  28   -0.20    3.10
  -4  -9   3    0.10    3.70
  -4  -9   5   12.10    3.60
  -4  -9   6   54.49    4.80
  -4  -8  16   95.79    6.70
  -4  -7  21    7.20    3.50
  -3  -7  -2   58.29    4.00
  -3  -7  14    4.30    3.60
  -3  -2  31   36.70    4.40
  -2  -5  17   10.50    3.50
  -2  -2  27   -0.30    3.70
  -2   0  31    4.50    2.70
  -1  -3  17    3.60    2.60
  -1  -2  21    5.60    2.70
  -1  -1  24   -0.20    2.60
  -1   4  33   -0.40    2.30
   0  -1  14   37.60    3.20
   0   0  19   21.80    2.70
   0   4  28    9.70    2.50
   1   4   3   21.10    1.60
 -10 -13  -8    1.30    3.40
 -10 -12 -13   10.90    3.40
  -9 -13  -4   10.00    3.90
  -8 -12  -7   10.00    4.20
  -8 -10 -15    2.40    3.10
  -7 -12  -1   56.19    6.20
  -7 -12   0   25.40    5.00
  -7 -12   7   76.69    6.40
  -7 -11  -8   36.90    4.60
  -7 -11  16   71.09    6.70
  -6 -11  -2    0.90    3.80
  -6 -11  10   66.79    5.80
  -6 -11  11    3.90    3.70
  -6 -10  17   18.30    4.00
  -6  -9  22    5.00    3.40
  -5 -10  10   44.70    5.50
  -5 -10  11   52.09    6.50
  -5  -9  18   28.20    4.90
  -4  -9   1   25.20    3.70
  -4  -9   2   10.80    3.30
  -4  -8  17   51.69    5.70
  -4  -5  28   20.60    4.10
  -3  -7  15   54.29    4.70
  -3  -6  20   36.80    5.10
  -3  -5  24   -0.90    3.80
  -3  -3  29   10.30    3.10
  -3  -1  33   16.70    3.30
  -2  -6   5  842.12   11.00
  -2  -6   8 1200.68   13.20
  -2  -6   9   28.40    3.10
  -2  -6  10   -1.70    2.90
  -2   1  33   14.70    3.10
  -1  -4   6   12.10    2.90
  -1  -4   7    4.10    2.20
  -1  -4   8  501.45    7.50
  -1  -4   9   40.40    3.50
  -1  -3  -1  207.88    3.40
  -1   3  32    1.70    2.90
   0  -1   4   81.89    2.10
   1   5  22   76.59    2.20
 -10 -13  -9    5.90    3.30
  -9 -13  -5   -0.20    3.00
  -9 -12 -11    6.60    3.60
  -8 -13   2   16.70    4.40
  -8 -12  -8    1.20    3.50
  -8 -11 -12    5.80    3.70
  -7 -12  -2    3.60    4.20
  -7 -12   9   15.30    4.20
  -7 -12  10    7.20    4.00
  -7 -11  17    9.20    4.00
  -6 -11  -3   11.00    3.90
  -6 -11  12   54.69    5.60
  -6 -10  18   20.40    4.20
  -5 -10  12   66.19    6.20
  -5  -8  23   14.30    4.00
  -4  -9   0  496.85    9.80
  -4  -9  10  341.67    9.60
  -4  -9  11    3.90    4.70
  -4  -8  18   34.50    5.50
  -4  -7  22   72.09    5.60
  -3  -7  -3  136.79    4.80
  -3  -7  16  284.97    8.60
  -3  -4  27   29.00    4.10
  -2  -6  11   65.99    4.00
  -2  -5  -3   38.80    2.10
  -2  -5  18    1.10    2.90
  -2  -4  22  155.08    6.80
  -2  -3  25   17.60    4.10
  -1  -4  11  125.89    4.80
  -1  -4  12  195.88    5.70
  -1  -2  22   37.30    3.60
  -1   0  27   -0.10    2.70
  -1   1  29    1.70    3.40
   1   3  17   39.00    1.80
   1   4  20  362.86    4.30
  -9 -13  -6   -0.90    2.80
  -8 -13  -1    6.90    3.60
  -8 -13   0   10.00    4.10
  -8 -13   1   22.40    4.50
  -8 -13   6   -0.10    3.40
  -8 -13   7   15.90    4.50
  -8 -13   8   13.40    4.40
  -7 -12  -3   52.69    5.60
  -7 -12  11   24.30    4.20
  -7 -12  12    3.00    3.60
  -7 -11  -9   -1.70    3.20
  -7 -11  18   12.90    4.20
  -6 -11  -4   18.10    4.30
  -6 -11  13   -0.10    3.20
  -6 -10  -9    5.70    2.80
  -6 -10  19    1.70    3.70
  -5 -10  13   51.69    5.50
  -5  -9  19   10.20    3.60
  -4  -9  -1   31.10    3.60
  -4  -9  13   41.20    6.00
  -4  -8  19   12.70    4.10
  -4  -7  23    5.50    3.50
  -4  -6  26   19.30    3.90
  -4  -4  31   -0.70    2.80
  -3  -8   5   20.70    3.50
  -3  -8   6    1.70    3.10
  -3  -8   7  128.09    5.90
  -3  -8   8  570.74   10.90
  -3  -7  17   94.29    6.50
  -3  -5  25    8.00    3.50
  -3  -3  30   -2.80    2.50
  -3  -2  32   18.40    3.60
  -2  -6   2   13.00    3.00
  -2  -6  12   38.70    3.50
  -2  -6  13   69.89    4.90
  -2  -5  19    0.20    3.40
  -2  -2  28   54.39    5.20
  -2  -1  30    5.60    3.10
  -2   0  32   16.20    3.20
  -2   2  35   18.50    3.10
  -1  -4   4  122.89    3.90
  -1  -4  13  317.87    7.00
  -1  -1  25   17.50    3.40
  -1   2  31    0.40    2.90
   0   0  20  338.97    6.60
   0   1  23   -0.80    2.00
   0   3  27   32.00    3.10
 -10 -13 -10    1.40    2.90
  -9 -13  -7   -3.20    3.20
  -9 -12 -12    9.90    3.20
  -8 -13  -2    1.40    3.50
  -8 -13   9   10.20    4.10
  -8 -13  10   16.80    5.10
  -8 -12  -9   -0.80    3.40
  -7 -12  -4   -2.10    4.40
  -7 -12  13    2.70    3.40
  -6 -11  14   35.00    4.90
  -6 -10  20   35.20    5.10
  -6  -8 -15   11.40    2.00
  -6  -7 -17   85.29    2.80
  -5 -10  -4   51.09    4.00
  -5 -10  15    2.90    3.70
  -5  -9  20    6.20    3.70
  -5  -7  27    4.90    3.80
  -4  -9  -2  950.30   12.70
  -4  -9  14  134.89    7.80
  -4  -5  29    3.20    2.80
  -3  -8   4    7.90    2.70
  -3  -8   9    9.40    3.20
  -3  -8  10   34.00    4.40
  -3  -7  18  212.68    8.60
  -3  -4  28   67.79    5.80
  -3  -1  34    1.50    2.30
  -2  -6   1  115.09    4.60
  -2  -6  14   15.90    4.00
  -2  -4  23   -2.00    3.60
  -2  -3  26   -5.60    4.40
  -2   1  34    0.30    2.30
  -1  -4   3 1277.57   10.00
  -1  -4  14  434.96    8.10
  -1  -2  23    7.60    3.30
   0   5  30    0.60    2.00
   1   4   4   20.00    1.70
   1   7  25    2.60    0.80
  -9 -14   2   -1.60    3.30
  -9 -13  -8    3.50    3.10
  -8 -13  -3    4.80    3.30
  -8 -13  11   -1.40    3.70
  -8  -9 -18    4.00    2.30
  -7 -12  -5   49.80    6.30
  -7 -12  14    5.80    3.90
  -7 -11 -10   42.90    4.70
  -6 -11  15    7.40    3.50
  -5 -10  16   37.70    5.10
  -5  -9  21   16.00    4.20
  -5  -7 -14   61.69    2.60
  -4  -9  15   69.59    7.10
  -4  -8  -7  146.79    4.50
  -3  -8  12    4.10    3.60
  -3  -7  -4   71.89    3.50
  -3  -5  26   11.20    3.60
  -2  -6  15  122.69    6.10
  -2  -2  29    1.50    3.40
  -1  -4  15    4.10    2.70
  -1  -3  20   60.79    4.10
  -1  -1  26   -0.30    2.90
  -1   1  30    6.40    3.30
   0  -1   3    0.80    1.20
   0   0  21    1.60    2.40
   0   2  26  209.38    5.80
   0   4  29   16.20    2.80
   1   6  24   13.00    1.20
 -10 -13 -11    2.60    3.00
  -9 -14  -1    3.30    3.60
  -9 -14   0   -4.10    3.40
  -9 -14   1    3.10    3.10
  -8 -13  -4    2.10    3.10
  -7 -12  -6    2.00    4.10
  -7 -12  15    1.90    3.40
  -6 -12   3   38.50    6.00
  -6 -12   4   82.69    6.50
  -6 -12   7    3.00    3.40
  -6 -11  -6    8.00    3.70
  -6 -11  16   -1.40    3.20
  -6 -10 -10    5.30    2.60
  -6 -10  21   -2.30    3.30
  -5 -11   4    6.60    4.30
  -5 -11   6  197.18    8.80
  -5 -11   7    1.60    4.90
  -5 -10  -5  112.19    5.30
  -5 -10  17    4.90    3.80
  -5  -9  -9   70.59    3.70
  -5  -2 -20  282.57    5.20
  -4  -9  -3   43.30    3.70
  -4  -9  16   21.20    5.70
  -4  -8  21    2.00    3.30
  -4  -5  30   11.40    3.70
  -3  -8   1  178.08    5.50
  -3  -8  13   31.50    4.20
  -3  -7  19    4.90    4.50
  -3  -5 -10  378.26    4.10
  -3  -4  29    5.40    3.00
  -3  -3  31    0.70    2.80
  -3  -2  33   19.40    3.40
  -3  -1 -15  658.73    6.80
  -2  -6   0   41.10    3.40
  -2  -6  16   -2.00    3.30
  -2  -4  24   72.19    5.50
  -2  -3  27    8.90    3.50
  -2   0  33    2.80    2.60
  -1  -4   2 3110.59   14.80
  -1  -4  16    7.20    2.80
   0  -1  18    2.00    2.00
   0   1  24    4.10    2.10
   1   3  18   38.20    1.80
  -9 -14  -2    1.80    3.30
  -9 -13  -9    4.80    3.00
  -9 -12 -13   12.10    3.20
  -8 -13  -5    3.20    3.20
  -7 -13   5   71.49    6.90
  -7 -13   6   56.09    6.60
  -7 -12  16   -0.60    3.10
  -7  -9 -16    4.00    2.30
  -7  -8 -18  117.19    4.00
  -6 -12   2   14.60    4.70
  -6 -12   8    0.70    3.10
  -6 -12   9    3.40    3.60
  -6 -12  10    5.50    3.50
  -6 -11  17    4.60    3.20
  -6 -10  22   13.90    4.30
  -5 -11   3   74.99    5.80
  -5 -11   9    2.50    4.40
  -5 -11  10   44.30    6.10
  -5 -10  18   46.60    5.30
  -5  -9  22   21.00    4.10
  -4  -9  17    6.80    4.40
  -3  -8   0   84.79    4.30
  -3  -8  14   -1.00    4.20
  -3  -7  20    7.90    4.60
  -3  -5  27   10.80    3.40
  -2  -6  17   31.70    4.10
  -2   2  36   -1.00    1.90
  -1  -3  -2  439.56    4.30
  -1  -3  21   33.50    3.80
  -1  -2  24   39.10    4.30
  -1   2  32   43.20    4.20
   0   2  -3  864.91    6.40
   0   3  28   10.20    2.50
   1   4  21  361.66    4.60
 -10 -13 -12   -1.10    2.40
  -9 -14  -4   -2.50    3.00
  -9 -14  -3    0.00    3.30
  -8 -13  -6    5.80    3.50
  -7 -13   0   15.00    4.10
  -7 -13   1    0.90    3.30
  -7 -13   7   27.50    4.80
  -7 -13   8   17.60    4.50
  -7 -13   9   -4.70    3.40
  -7 -12  -7    9.10    4.00
  -7 -11 -11   17.20    3.90
  -6 -12  -1    4.90    4.50
  -6 -12  11    9.70    4.00
  -6 -11  -7   -0.40    3.10
  -6 -11  18   79.49    6.70
  -5 -11   0   16.10    4.40
  -5 -11   1    5.40    3.40
  -5 -11  11   -1.90    2.80
  -5 -11  12   27.70    4.60
  -5 -10  -6    3.30    2.30
  -4 -10   3   26.70    4.00
  -4 -10   4  122.09    6.10
  -4 -10   8   30.50    4.50
  -4 -10   9    7.50    4.40
  -4  -9  18   43.90    5.10
  -4  -8  22   19.30    3.90
  -3  -8  -1  195.08    5.70
  -3  -8  15    3.10    3.80
  -3  -7  -5  133.09    4.30
  -3  -7  21    1.90    4.30
  -3  -3  32    9.50    3.20
  -3  -2 -14  355.86    3.70
  -2  -6  -1  447.86    6.80
  -2  -6  18    2.80    3.80
  -2  -4  25    0.20    3.80
  -2  -3  28   28.10    4.20
  -2  -2  30   71.49    5.40
  -2  -1  32   -0.10    2.30
  -2   1  35   -0.80    2.30
  -1  -4  17   21.10    3.20
  -1  -1  27   29.00    4.00
  -1   0  29    8.50    3.50
  -1   1  31   15.30    3.20
   0  -2   9   94.39    3.10
   0  -2  11  398.66    6.10
   0  -2  12  818.22    9.30
   0  -1  19    1.70    2.00
   1   5  23    4.20    1.20
  -9 -14  -5    1.30    3.10
  -9 -13 -10    0.20    3.10
  -8 -14   3   14.70    4.30
  -8 -14   4   -2.40    3.70
  -8 -14   7    4.10    4.00
  -8 -13  -7    0.80    2.90
  -8 -12 -11    3.50    3.10
  -7 -13  -1    0.10    3.30
  -7 -13  11    4.90    3.70
  -6 -12  -2    1.60    4.20
  -6 -12  12    5.00    3.30
  -6 -12  13    5.10    3.70
  -6 -11  19   -0.50    3.30
  -6 -10 -11   39.30    3.60
  -5 -11  13    1.60    3.40
  -5 -10  19   12.30    3.80
  -5  -6 -16  254.47    3.20
  -5  -3 -19  230.78    3.80
  -4 -10   2   -0.30    3.20
  -4 -10  11    9.30    4.70
  -4 -10  12  106.69    7.80
  -4  -9  19   -0.30    3.40
  -4  -8  -8    2.90    1.80
  -4  -8  23   -2.80    3.20
  -4  -7  26    0.50    2.90
  -4  -6  29    3.90    3.20
  -3  -8  16  416.76   11.10
  -3  -6  25   12.50    3.90
  -3  -5  28   11.30    3.50
  -3  -4  30    7.30    2.90
  -3  -2  34   41.60    4.70
  -2  -7   7  221.88    6.20
  -2  -7   9   33.10    3.40
  -2  -7  10   23.90    3.60
  -2  -7  11   12.70    3.80
  -2   0  34    3.80    2.60
  -1  -2  25    9.20    3.40
   0  -2   7   -0.10    2.20
   0  -2  14  597.44    8.20
   0   1  25  126.09    4.50
   0   2  27   41.10    3.50
   0   4  30    9.60    2.40
   1   2  14   91.59    2.60
   1   3  19  142.89    3.10
  -9 -14  -6   -0.20    3.50
  -9 -12 -14    4.50    2.60
  -8 -14   0   -0.30    4.00
  -8 -14   1    2.60    3.60
  -7 -13  -2   55.49    5.30
  -7 -13  12   -2.50    3.20
  -7 -12  -8    9.40    3.70
  -6 -12  -3    1.20    3.70
  -6 -12  14    8.10    3.50
  -6 -11  -8   29.70    4.20
  -6 -11  20   69.29    6.60
  -5 -11  14   77.89    6.20
  -5 -10  -7  240.48    6.60
  -5 -10  20   -1.20    2.90
  -5  -9 -10  181.68    5.10
  -5  -9  24    3.50    3.10
  -4 -10   1   20.20    3.30
  -4 -10  13    2.00    5.20
  -4  -7  27    5.60    3.40
  -3  -8  -2  245.68    6.10
  -3  -7  22   18.30    4.50
  -2  -7   4  239.08    6.50
  -2  -7   5    0.90    2.30
  -2  -7  12  405.66    8.90
  -2  -6  19    1.70    3.40
  -2  -5  23    8.20    4.50
  -2  -4  26    4.70    3.50
  -1  -5   7   16.50    3.80
  -1  -5   8   64.79    4.10
  -1  -5   9    9.40    3.20
  -1  -5  10  427.76    7.60
  -1  -5  11    2.90    2.80
  -1  -5  12  132.99    5.10
  -1  -1  28    0.60    3.70
  -1   0  -7    0.10    1.30
  -1   0  30   46.30    4.30
  -1   2  33    8.50    2.40
   0  -2  15   18.60    2.80
   0   0  23    9.40    2.40
   0   3  29   31.30    3.20
  -9 -13 -11   11.00    3.90
  -8 -14  -2    9.00    3.90
  -8 -14  -1   -2.00    3.40
  -8 -13  -8    2.20    3.20
  -8 -12 -12   -2.50    3.10
  -7 -13  -3    7.70    4.00
  -7 -13  14   17.70    4.90
  -7 -11 -12    2.50    2.90
  -6 -12  15   14.30    4.10
  -6 -12  16    6.20    4.20
  -5 -11  15   -1.00    3.10
  -5 -11  16  140.39    8.30
  -5 -10  21    6.90    3.60
  -5  -9  25   14.90    3.80
  -4 -10   0    2.50    2.90
  -4 -10  14   22.30    5.20
  -4  -6  30   18.00    4.10
  -4  -2 -17    0.40    1.50
  -3  -9   5  301.17    8.30
  -3  -9   6  151.48    6.70
  -3  -9   8  334.87    8.60
  -3  -9   9   89.89    5.30
  -3  -9  10   28.50    4.60
  -3  -8  18  241.18    9.20
  -3  -6  26   17.80    3.90
  -3  -5  29    2.10    2.90
  -3  -4  31    0.30    2.70
  -3  -3  33    3.40    2.90
  -2  -7   3   -4.00    3.70
  -2  -7  14  229.88    7.50
  -2  -5  -5  105.79    3.10
  -2  -5  24    5.00    4.20
  -2  -3  29   66.79    5.40
  -2  -2  31    8.60    3.00
  -2  -1  33    1.40    2.60
  -2   1  36    1.30    2.30
  -1  -5   6  109.29    4.20
  -1  -5  13   -0.80    2.30
  -1  -2  26  134.69    6.40
   0  -2   6  178.98    3.80
   0   1  26   -1.10    2.70
   1   2  15  212.28    3.50
   1   4  22  187.88    3.50
  -9 -14  -7    9.50    4.00
  -8 -14  -3   -0.10    3.20
  -8 -10 -17   35.80    3.70
  -7 -13  -4   20.30    4.40
  -7 -12  -9   14.10    4.10
  -6 -12  17    2.70    3.40
  -5 -11  17   -0.40    3.30
  -5 -10  22   -1.80    3.40
  -4 -10  -1   19.80    3.60
  -4 -10  15   20.90    4.40
  -4 -10  16    9.00    3.80
  -4  -9  21   -0.90    3.30
  -4  -7  28    5.80    3.50
  -3  -9  11    3.00    3.70
  -3  -9  12   61.39    5.40
  -3  -8  19  119.29    7.30
  -2  -4  27   21.00    4.00
  -2   0  35    0.80    2.30
  -1  -5   5   30.50    2.80
  -1  -5  14  134.99    5.00
  -1  -5  15    1.70    3.00
  -1  -4   0 3238.38   14.00
  -1  -3  24    6.60    3.50
   0  -1  21    1.50    2.20
   0   2  28   34.50    3.30
   0   3  -3   66.39    3.00
   1   2  16   32.50    2.00
   1   3  20   34.10    2.00
  -9 -14  -8   14.40    4.10
  -9 -13 -12    1.60    2.70
  -7 -13  -5   16.50    4.60
  -7 -10 -15  162.88    6.00
  -6 -13   3    1.10    3.40
  -6 -13   4  139.59    7.80
  -6 -13   5   -0.20    3.30
  -6 -13   6   23.60    4.30
  -6 -13   7   44.50    5.20
  -6 -13   9   15.80    4.10
  -6 -12  -5   99.69    6.20
  -6 -12  18    5.60    3.90
  -6 -11  -9   -0.30    2.70
  -6  -8 -16   48.50    2.60
  -5 -12   5   38.00    5.70
  -5 -12   6    2.70    5.40
  -5 -12   7   51.59    6.50
  -5 -12   8    0.90    4.10
  -5 -12   9   33.30    4.60
  -5 -11  -4    7.90    3.40
  -5 -11  18   29.40    4.50
  -5 -10  -8   65.69    3.90
  -5  -8 -13   88.09    3.20
  -5  -4 -18    7.20    1.00
  -4 -10  -2   56.79    4.50
  -4 -10  17   10.90    3.60
  -3  -9   2  759.72   11.60
  -3  -9  13   40.30    5.10
  -3  -9  14  129.79    7.70
  -3  -8  -3   80.99    3.60
  -3  -8  20    6.00    4.50
  -3  -6  27   33.80    4.50
  -3  -4  32   43.80    5.10
  -2  -7  16   12.40    3.80
  -2  -3  30   48.60    4.90
  -2  -2  32   47.60    5.00
  -1  -5  16  220.68    6.80
  -1  -2  27   31.60    4.30
  -1  -1  29    0.60    3.40
  -1   0  31   -0.90    2.70
   0   4  31    9.30    2.50
   1   5   5  223.38    4.00
   1   5  24  212.08    3.60
   1   6  25   97.19    2.20
  -8 -14  -5   18.90    4.10
  -7 -14   2   -2.70    3.20
  -7 -14   7   -0.50    3.20
  -7 -14   8    4.30    4.00
  -7 -14   9   -1.30    3.50
  -7 -13  -6   -3.20    3.30
  -7 -12 -10   26.50    4.60
  -7  -9 -17    4.60    2.10
  -5 -12   2   -0.80    4.20
  -5 -12   3   26.20    5.40
  -5 -12   4   12.40    4.30
  -5 -12  10   10.80    3.60
  -5 -12  11   -0.60    3.30
  -5 -10  23    7.20    3.30
  -4 -10  18    9.30    4.00
  -4  -6 -13  264.37    3.60
  -3  -9   1   97.39    4.80
  -3  -5  30   -2.80    2.60
  -2  -7   1   -2.10    3.50
  -2  -7  17   11.60    3.90
  -2  -4  28   56.09    4.80
  -2  -1  34    2.20    2.30
  -1  -5  17    2.00    3.50
  -1  -3  25   93.39    6.00
  -1   2  34    0.00    1.90
   0  -2   5    6.80    1.90
   0  -2  18   60.89    3.60
   0  -1  22    1.70    2.00
   0   1  27   92.19    4.80
   0   3  30    5.80    2.40
   1   2  17    1.00    1.30
   1   4   6   11.30    1.40
  -8 -14  -6    2.60    3.30
  -8 -13 -10    3.40    2.80
  -8 -12 -13   58.69    5.30
  -7 -14   0   17.00    4.20
  -7 -14   1   -5.40    3.20
  -7 -14  10    9.20    3.70
  -7 -14  11    3.00    3.70
  -6 -13  12    0.70    3.10
  -6 -13  13    0.50    3.40
  -6  -3 -21   -0.20    1.30
  -5 -12   1   -2.20    3.80
  -5 -12  12    3.50    3.20
  -5 -12  13   15.20    4.30
  -5 -11  -5   61.59    4.80
  -5 -11  20    5.70    3.80
  -4 -11   4   80.49    5.90
  -4 -11   5    7.50    4.20
  -4 -11   6   -2.30    4.00
  -4 -11   7  136.99    7.50
  -4 -11   8  123.89    7.00
  -4 -11   9   64.39    6.10
  -4 -11  11   31.20    5.80
  -4 -10  19    9.40    3.80
  -4  -9  23    1.70    2.80
  -4  -8  27    4.20    3.20
  -3  -9  16  283.77   10.00
  -3  -8  -4   82.89    3.80
  -3  -7  25    0.90    2.80
  -3  -6  28    3.10    2.80
  -3  -4 -12   93.29    1.10
  -2  -7  18   67.69    5.50
  -2  -6  -3   92.39    3.20
  -2  -5  26   -1.90    3.80
  -2  -3  31   90.39    6.10
  -1  -5  18  272.47    7.70
  -1  -4  22   16.90    3.80
  -1  -1  30    1.90    3.20
  -1   1  33   11.10    2.80
   0  -2  19   16.20    2.80
   0   0  25    8.70    2.70
   0   2  -2    8.80    1.70
   0   2  29    8.40    2.90
   1   2  18  146.69    3.40
   1   3  21  457.35    5.70
  -9 -13 -13    5.60    2.90
  -8 -15   1    4.00    3.70
  -8 -15   3   -3.00    3.10
  -8 -15   4   26.20    4.80
  -7 -14  -1   24.40    5.00
  -7 -13  -7   -1.60    3.50
  -6 -13  -1  123.09    7.20
  -6 -13  14   -0.60    3.20
  -6 -13  15    5.40    3.80
  -6 -11 -10    0.30    2.50
  -5 -12  14   10.50    3.80
  -5 -11  21   10.20    4.00
  -5 -10  -9  253.37    6.60
  -5  -7 -15  110.99    2.80
  -4 -11   3    0.10    3.70
  -4 -11  12  364.76   11.40
  -4 -11  13   -4.20    3.80
  -4 -10  20    8.10    3.90
  -4  -9  -7    0.40    2.00
  -4  -9  24    2.50    3.20
  -3  -9   0  441.16    8.50
  -3  -9  17    0.10    4.70
  -3  -8  22   26.10    3.80
  -3  -6  29    1.70    2.90
  -3  -5  31    2.50    2.80
  -2  -8  10  194.98    6.80
  -2  -8  11   14.20    4.20
  -2  -7   0  122.79    4.90
  -2  -7  19   24.60    4.60
  -2  -4  29   34.80    4.20
  -2  -2  33    1.60    2.40
  -1  -4  23    3.10    3.60
  -1  -3  26    3.70    3.70
  -1   0  32   -3.20    2.10
   0  -3  11  494.05    7.60
   0  -3  12   17.00    3.50
   0  -2  20  120.39    4.80
   0  -1  23   16.20    2.90
  -9 -14 -10    1.90    3.00
  -8 -15  -1   15.40    4.20
  -8 -15   0    1.60    3.70
  -8 -14  -7    0.30    3.00
  -8 -13 -11    0.00    2.50
  -8 -11 -16    4.60    2.90
  -7 -14  -2    1.60    3.20
  -7 -12 -11   24.90    4.10
  -6 -13  -2   28.60    5.30
  -6 -13  16   17.00    4.00
  -6 -12  -7  155.38    7.00
  -5 -12  16    9.30    3.90
  -5 -11  -6   28.10    3.70
  -4 -11   1    9.60    3.60
  -4 -11   2  176.98    6.80
  -4 -11  14   46.10    5.00
  -4 -10  21    2.90    3.30
  -4  -3 -16  163.88    2.50
  -3  -9  18  159.28    7.90
  -2  -8   6  647.24   10.40
  -2  -8   7   13.90    3.40
  -2  -8  13   77.99    5.30
  -2  -7  20   84.29    6.70
  -2  -6  24    6.60    3.80
  -2  -5  27    3.30    2.80
  -2  -1  35    1.10    2.60
  -1  -6  10  916.51   11.60
  -1  -5   2 2769.32   15.30
  -1  -4  -1  184.48    3.80
  -1   2  35    0.40    2.00
   0  -3   9    5.40    2.40
   0  -3  10   23.10    2.70
   0  -3  13   52.49    3.20
   0  -3  14  352.06    6.80
   0  -3  15   20.00    2.70
   0  -2   4  421.36    4.90
   0   0  26  426.26    8.80
   0   1  28    0.30    2.80
   1   2  19  291.37    4.80
  -8 -15  -2   -2.80    3.40
  -7 -13  -8    3.60    3.40
  -6 -13  -3   36.00    5.50
  -6  -9 -15    3.30    2.00
  -5 -12  17   13.60    4.40
  -5 -11  22   29.40    4.60
  -4 -11  15   13.40    3.60
  -4 -11  16   -3.20    3.20
  -3 -10   6   -1.00    3.40
  -3 -10   7    4.80    3.20
  -3 -10   8   20.20    4.10
  -3 -10   9    6.10    4.10
  -3 -10  10    9.80    4.00
  -3 -10  11   23.00    4.60
  -3 -10  12   -7.50    4.60
  -3  -9  19   10.20    3.50
  -3  -8  -5   44.10    3.00
  -3  -7  27    2.20    3.20
  -3  -6  30   13.90    3.70
  -2  -8   5   37.70    3.40
  -2  -8  14   66.39    4.90
  -2  -8  15  324.47    9.30
  -2  -7  -1  106.19    4.60
  -2  -4  30   87.49    6.40
  -2  -2  34    1.50    2.70
  -1  -6   8  341.07    7.00
  -1  -6  12  464.65    8.60
  -1  -6  13  202.98    6.20
  -1  -6  14   94.39    5.10
  -1  -4  24  162.58    7.20
  -1  -3  27  199.28    8.30
  -1  -2  29   15.30    3.70
  -1  -1  31   19.50    3.40
  -1   1  34   12.20    2.90
   0  -2  21   12.30    2.50
   0  -1  24   95.09    4.70
   0   4  32    4.60    2.40
   1   2   9  553.64    2.50
   1   3  22   -1.20    1.60
   1   5  25   54.19    2.20
  -9 -14 -11    7.10    3.30
  -9 -13 -14    2.60    2.40
  -8 -15  -3    3.20    3.30
  -8 -14  -8   -1.80    2.60
  -7 -14  -4    3.20    3.40
  -7 -10 -16    8.20    2.50
  -6 -14   6   -1.40    3.30
  -6 -14   7    2.50    3.40
  -6 -14   8    1.50    3.40
  -6 -13  -4   74.69    6.40
  -6 -12  -8   89.09    5.70
  -6 -11 -11   31.60    3.60
  -5 -12  -3    2.40    3.50
  -5 -11  -7    0.80    2.80
  -4 -11   0    9.30    3.00
  -4 -11  17    2.70    3.50
  -4 -10  22   20.70    4.20
  -4  -9  -8   -0.10    2.20
  -3 -10   5   -2.30    2.80
  -3 -10  13   23.00    4.70
  -3 -10  14  211.58    9.30
  -3  -9  20   -1.80    2.80
  -2  -8   4   45.10    3.40
  -2  -8  16    1.30    3.40
  -2  -6  -4  355.96    5.50
  -2  -6  25    2.60    2.60
  -2  -5  28   -2.40    2.80
  -1  -6   6  133.89    5.50
  -1  -6   7   25.50    3.60
  -1  -6  15  118.29    5.50
  -1   0  33    3.40    2.30
  -1   1  -7   65.19    2.20
   0   2  30    9.80    2.90
  -8 -15  -4    8.50    3.50
  -8 -13 -12   -2.70    2.20
  -7 -15   7    1.90    3.80
  -7 -15   8   20.30    5.10
  -7 -14  -5   -1.50    2.70
  -7 -13  -9    1.60    2.80
  -7 -12 -12   45.60    4.70
  -7  -8 -19    9.60    1.50
  -6 -14   9    0.10    3.30
  -6 -14  10    1.60    3.30
  -6 -14  11   10.30    3.80
  -6 -14  12   -2.60    3.50
  -5 -13   4   38.00    5.40
  -5 -13   7    7.70    3.40
  -5 -13   8   58.99    5.40
  -5 -13   9    7.10    3.20
  -5 -13  10    5.20    3.60
  -5 -13  11    3.00    3.20
  -5 -10 -10   14.80    2.50
  -4 -11  -1   14.10    3.10
  -4 -11  18   46.60    5.10
  -4 -10  23    3.90    3.30
  -3 -10   3    9.80    3.10
  -3 -10  15    9.90    4.60
  -3  -9  21    1.40    2.90
  -3  -7  28   -2.70    2.80
  -3  -6  31    2.30    3.20
  -3  -1 -14   43.40    2.30
  -2  -8   3    2.80    2.40
  -2  -8  17  254.77    9.00
  -2  -6  26   29.20    4.40
  -2  -4  31    7.80    3.40
  -2  -3  33   13.30    3.40
  -1  -6  16   17.60    3.30
  -1  -5   1 1311.57   10.40
  -1  -5  22   15.00    4.10
  -1  -4  25   -4.90    3.60
   0  -1  25  197.28    6.30
   0   1  29    4.50    2.90
   1   1  15  204.98    4.00
   1   2  20  355.96    5.40
   1   4   7  411.06    3.80
   1   6  26   25.00    1.50
  -9 -15  -8    5.00    3.00
  -9 -14 -12    3.80    2.80
  -7 -15   1    4.00    3.40
  -7 -15   2    4.10    3.60
  -7 -15   3   -1.00    3.10
  -6 -14  14   -2.10    3.50
  -6 -13  -5    2.00    4.00
  -6 -12  -9    6.60    3.80
  -6  -7 -18   36.90    1.70
  -5 -13   2   29.80    5.70
  -5 -13   3   53.39    5.90
  -5 -13  12   -0.70    3.00
  -5 -13  13   18.40    4.40
  -5 -12  -4    2.90    3.40
  -5 -12  20    1.10    3.10
  -5  -8 -14    1.10    1.40
  -4 -12   6    3.90    4.60
  -4 -12   7    3.20    5.00
  -4 -12   8   26.00    5.40
  -4 -12  10    0.00    4.50
  -4 -12  11   57.89    5.60
  -4 -11  19   -1.30    3.00
  -3 -10   2   42.00    4.20
  -3 -10  16  120.99    7.40
  -3 -10  17   23.10    4.30
  -3  -9  -3    0.90    2.30
  -3  -9  22    3.10    3.30
  -3  -8  26    6.80    3.40
  -3  -7  29    5.60    3.40
  -3  -5 -11   58.59    1.80
  -2  -8   2   61.29    3.60
  -2  -8  18  130.59    6.90
  -2  -7  -2  268.47    5.90
  -2  -5  29    4.70    2.90
  -1  -6  18   -2.10    3.20
  -1  -3  28    5.00    3.30
  -1  -1  32   15.30    3.30
   0  -3  19    5.60    2.70
   0  -2  23    6.30    3.20
   1   1  16   67.39    2.70
   1   3  23  147.29    3.70
  -7 -14  -6    0.90    3.00
  -6 -14   0    1.00    3.20
  -5 -13  14    2.20    3.10
  -5 -13  15   -1.90    3.50
  -5 -11  -8   53.09    3.90
  -4 -12   4    2.10    4.90
  -4 -12   5   16.70    4.50
  -4 -12  12    2.10    3.00
  -4 -12  13    4.10    3.60
  -4 -11  20   22.40    4.30
  -4 -10  -6   57.39    3.80
  -3 -10   1   80.39    5.40
  -3  -9  23    2.60    3.30
  -2  -8  19    9.30    4.30
  -2  -7  24    2.20    3.00
  -2  -6  27   17.40    3.80
  -2  -4  32   45.20    5.10
  -1  -6   4  764.92    9.50
  -1  -5  23   52.09    5.00
  -1  -4  26  193.48    8.10
  -1   0  34    7.20    2.80
   0  -3   6   19.80    2.40
   0  -3  20   13.30    2.90
   0  -1  26   26.70    4.00
   0   2  31   37.50    3.80
   0   3  32   -1.80    2.40
   1   1  17   85.39    2.80
   1   2  21   32.00    2.40
   1   3   8  286.57    1.80
   1   5   7   59.99    2.20
  -8 -15  -6   -1.10    2.80
  -8 -14 -10    6.10    3.10
  -8 -13 -13    9.40    2.90
  -8 -11 -17   16.20    2.80
  -7 -13 -10    5.70    3.20
  -7  -9 -18    6.00    1.90
  -6 -14  -1   -3.10    2.50
  -6 -11 -12   87.59    5.10
  -6 -10 -14   18.90    2.60
  -5 -13  16   18.40    4.30
  -5 -12  -5    7.70    3.50
  -4 -12   3    2.80    3.40
  -4 -12  14   -1.50    2.90
  -4 -12  15    4.20    3.10
  -4 -11  21    2.70    2.90
  -3 -10   0   -0.40    3.00
  -3 -10  19    7.80    3.50
  -3  -8  27    2.00    3.40
  -3  -7  30   19.60    4.10
  -2  -9   7  243.68    7.50
  -2  -9   8   14.50    3.40
  -2  -9   9    0.30    2.60
  -2  -9  10   42.20    4.50
  -2  -9  11   15.00    3.90
  -2  -9  13   78.89    6.00
  -2  -8   1   -0.50    2.20
  -2  -8  20  153.68    7.70
  -2  -5  30    9.70    3.40
  -2  -3  34    2.10    2.70
  -1  -5   0  234.78    4.80
  -1  -5  24    1.00    4.20
  -1  -4  -2  206.28    3.70
  -1  -4  27   46.90    4.80
  -1  -3  29   33.90    4.30
  -1  -2  31   10.70    2.90
   0  -4  12  432.76    7.80
   0  -4  13    2.30    2.60
   0  -2  24  405.86    9.30
   0   1  30   -2.90    2.80
   1   1  18    3.80    1.60
  -9 -14 -13    2.20    2.50
  -8 -15  -7    4.30    3.50
  -7 -15  -2   10.60    3.30
  -7 -14  -7   41.30    4.60
  -7 -12 -13    9.60    3.10
  -7 -11 -15    7.80    2.80
  -6 -14  -2   -4.60    3.30
  -6 -13  -7   11.10    3.90
  -6 -12 -10   47.50    4.60
  -5 -13  17    4.80    3.30
  -5 -10 -11   24.20    2.80
  -4 -12   1  189.28    7.80
  -4 -12   2   -0.20    3.30
  -4 -12  16   10.60    3.50
  -4 -11  22   20.00    4.90
  -4  -9  -9   57.69    3.10
  -3 -11   8  100.49    7.10
  -3 -11   9    3.70    4.70
  -3 -11  10  117.89    7.20
  -3 -11  11    6.40    5.00
  -3 -11  12   90.19    6.90
  -3 -10  20    5.60    3.50
  -3  -9  -4  281.77    6.50
  -2  -9   6  504.25   10.10
  -2  -9  15    4.70    4.30
  -2  -8   0   11.30    3.00
  -2  -8  21    4.80    3.70
  -2  -7  25   15.70    3.50
  -2  -6  -5    9.30    2.00
  -2  -6  28   72.59    5.80
  -1  -7   9  166.08    5.80
  -1  -7  10  597.94   10.00
  -1  -7  11   15.30    2.80
  -1  -7  13   31.40    4.00
  -1  -6   3  153.48    4.70
  -1  -1  33   25.10    3.90
   0  -4  11  224.48    5.60
   0  -4  14  903.41   10.80
   0  -4  15   13.50    2.80
   0  -4  16  956.00   11.80
   0  -3  21  211.18    6.50
   0  -1  27   24.40    3.80
   1   1  19  715.53    7.70
   1   4  25    2.00    1.60
   1   5  26    0.50    1.40
  -8 -14 -11   18.10    3.70
  -7 -15  -3    9.70    3.50
  -7 -13 -11    3.00    3.00
  -6 -15   6    4.50    3.20
  -6 -15   7   15.10    4.40
  -6 -15   8    7.70    3.70
  -6 -15   9   11.50    4.10
  -6 -14  -3   30.50    5.00
  -5 -13  -2  222.28    9.40
  -5 -12  -6    3.90    3.20
  -5 -11  -9   38.80    3.50
  -5  -9 -13    0.10    1.60
  -4 -11  23    5.80    3.90
  -4 -10  -7   49.90    3.70
  -3 -11   5  137.79    6.70
  -3 -11   6  159.98    7.30
  -3 -11  13  114.99    7.30
  -3 -11  14  291.57   10.60
  -3 -10  -1  386.46    8.80
  -3 -10  21   -0.10    3.30
  -3  -8  28    3.10    3.00
  -2  -9   5  647.74   10.80
  -2  -9  16   28.50    4.90
  -2  -9  17    8.90    5.00
  -2  -7  -3   96.49    3.80
  -2  -7  26    6.30    3.40
  -2  -5  31    7.80    3.30
  -2  -4  -8  467.65    3.70
  -2  -4  33    0.00    2.70
  -1  -7   8  515.65    8.80
  -1  -7  14   70.29    4.90
  -1  -7  15   78.19    4.80
  -1  -7  16  274.87    8.10
  -1  -5  25  111.89    7.00
  -1  -4  28   30.40    4.30
  -1  -2  32    0.60    2.50
  -1   0  35    6.90    2.50
   0  -4   9    5.00    2.70
   0  -3  22    3.40    3.20
   1   3  24   33.50    2.40
  -8 -16  -3    2.10    3.20
  -8 -15  -8   20.80    4.40
  -7 -16   4    7.10    4.30
  -7 -15  -4   23.60    4.20
  -7 -14  -8    3.40    2.70
  -6 -15   5    4.30    3.20
  -6 -15  10    0.30    3.70
  -6 -15  11   -1.70    2.80
  -6 -14  -4   -2.10    3.60
  -6  -9 -16    1.10    1.70
  -5 -14   4   10.80    3.70
  -5 -14   6   36.10    4.80
  -5 -14   7   -1.90    2.90
  -5 -14   8   13.10    3.80
  -5 -14   9    3.80    3.10
  -5 -14  10    0.10    3.10
  -5 -14  11    7.40    3.90
  -5 -14  12    0.20    3.10
  -5 -13  -3   17.90    4.40
  -4 -12   0   26.20    3.70
  -4 -12  19    0.50    3.40
  -3 -11   4  165.48    6.50
  -3 -11  15   10.30    3.40
  -3 -10  22    2.20    3.10
  -2  -9   4  912.21   12.40
  -2  -9  18   72.79    6.60
  -2  -6  29   13.00    3.30
  -1  -7  17   13.10    3.90
  -1  -6  22   56.79    5.10
  -1  -5  26   -1.10    3.50
  -1  -1  34    1.30    2.40
   0  -4   8 2341.97   14.90
   0   1  31    5.50    2.90
   1   1  20  109.69    3.50
  -8 -16  -4   13.10    4.00
  -8 -12 -16   19.40    3.70
  -7 -16   2    4.60    4.00
  -7 -16   3    2.60    3.10
  -6 -15   1    6.50    3.80
  -6 -13  -8   17.30    3.80
  -5 -14   3    0.90    3.20
  -5 -14  13   -0.10    2.90
  -5 -14  14    6.00    3.70
  -4 -13   7    1.40    4.20
  -4 -13   8   12.00    4.30
  -4 -13  10   93.59    6.80
  -4 -13  11    6.80    3.80
  -4 -13  12   56.49    6.20
  -4 -12  -1    4.90    3.50
  -4 -12  20    6.90    3.60
  -4 -11  -5   10.90    3.00
  -3 -11  17   20.30    4.10
  -3 -10  -2    2.50    2.60
  -3 -10  23    3.70    3.50
  -2  -9   3    6.30    2.50
  -2  -9  19   30.00    5.10
  -2  -7  27    8.20    3.30
  -2  -6  30   33.60    4.80
  -2  -5  32   15.50    4.00
  -1  -7   6    1.10    2.40
  -1  -7  18   25.80    4.10
  -1  -6  23   -5.30    4.30
  -1  -4  29   12.60    3.20
  -1  -3  31   13.30    3.10
   0  -3   4   34.00    2.80
   0  -3  23  234.28    7.30
   0  -2  26   50.79    4.30
   0  -1  28   -2.40    3.20
   0   0  30    8.30    3.40
   1   0  15    1.30    2.20
   1   1  10  548.65    4.20
   1   2  23   -0.40    1.60
  -8 -16  -5    0.50    3.30
  -8 -14 -12    1.70    2.40
  -7 -16   0    2.60    3.30
  -7 -16   1   -0.80    3.40
  -7 -14  -9   20.70    3.90
  -6 -14  -5   18.60    4.10
  -6 -12 -11   54.09    4.90
  -5 -14  15    5.40    3.70
  -5 -14  16    0.90    3.40
  -4 -13   4   68.69    7.10
  -4 -13   6   20.00    4.70
  -4 -13  14   22.40    4.30
  -4 -12  21    7.00    3.90
  -4 -10  -8    5.10    2.50
  -3 -11   2   -0.40    2.20
  -3 -11  18   20.20    4.00
  -3 -11  19   13.90    4.10
  -3  -9  27    9.60    3.70
  -2  -9  20   67.09    5.60
  -2  -7  28    5.80    3.20
  -1  -7   5  164.28    5.50
  -1  -7  19   13.90    4.10
  -1  -6  24  197.58    8.20
  -1  -5  -1 1218.08    9.30
  -1  -5  27   98.99    6.00
  -1  -2  33   -0.80    2.30
   0  -4   7   46.10    2.80
   0  -4  20  250.77    7.00
   0  -3  24    0.40    3.10
   0  -2   2    6.60    1.70
   1   0  17   12.40    2.10
   1   3  25   80.29    3.20
   1   4  26   30.60    2.20
   1   6  27   17.00    1.40
   1   9  23    0.20    1.00
  -8 -16  -6   17.30    4.60
  -7 -15  -6    7.90    3.70
  -6 -13  -9    3.10    3.60
  -6 -10 -15  117.29    4.60
  -5 -11 -10   14.20    2.80
  -4 -13   3   -4.80    4.50
  -4 -13  15   13.50    4.10
  -4 -13  16   15.40    4.40
  -4 -12  22    0.50    3.40
  -4  -2 -16  226.58    3.80
  -3 -11  20   15.30    4.20
  -3 -10  -3  355.36    7.70
  -2 -10   8  143.49    6.40
  -2 -10  10   -1.70    4.00
  -2 -10  11  122.59    6.50
  -2 -10  12    8.60    4.30
  -2 -10  13    9.00    4.50
  -2 -10  14  118.79    7.30
  -2  -8  -2   86.59    4.50
  -2  -8  25    0.70    2.60
  -2  -7  -4  766.42    8.60
  -2  -6  31   -1.20    3.00
  -1  -6   1  295.47    5.60
  -1  -4  30    1.70    2.80
  -1  -3  32    2.50    3.00
  -1  -1  35   18.10    3.30
  -1   0  36   11.60    2.80
   0  -5  13   37.10    3.40
   0  -5  14   21.90    3.20
   0  -4   6 1723.83   12.20
   0  -4  21   84.69    5.10
   0  -2  27   -1.20    2.80
   0  -1  29   18.40    3.90
   0   1  32    2.60    2.90
   1   0  18  405.06    6.20
   1   1  22   19.70    2.30
   1   2  24   96.99    3.70
  -8 -15 -10    5.90    3.10
  -7 -16  -2    5.40    3.40
  -7 -14 -10    4.90    3.00
  -7 -11 -16   71.99    4.40
  -6 -15  -2   16.90    4.00
  -6 -14  -6    9.40    3.40
  -5 -14  -1   11.90    4.30
  -5 -13  -5   36.30    4.90
  -5 -12  -8   25.20    3.60
  -4 -13   2  171.18    8.30
  -4 -13  17    9.90    3.70
  -4 -11  -6   47.50    3.50
  -3 -12   7   62.99    6.00
  -3 -12   8   10.30    5.20
  -3 -12   9    7.20    4.60
  -3 -12  10   -0.30    4.40
  -3 -12  11   10.60    4.80
  -3 -12  12    9.30    4.70
  -3 -12  13    4.40    3.40
  -3 -11   0  128.79    5.90
  -3  -2 -13   80.19    2.10
  -2 -10   6    4.40    3.60
  -2 -10   7   60.39    4.30
  -2 -10  15    1.50    4.20
  -2 -10  16    5.50    4.80
  -2  -9   1   97.39    4.30
  -2  -8  26    2.40    3.20
  -2  -7  29    5.40    3.10
  -2  -6  -6   77.79    3.10
  -1  -8  11  151.68    5.80
  -1  -8  12    0.20    3.20
  -1  -8  14  102.39    5.90
  -1  -8  15   39.80    4.60
  -1  -6  25   -2.60    3.30
  -1  -5  28   11.40    3.50
  -1  -4  -3   17.90    1.90
  -1  -2  34    9.20    2.90
   0  -5  10  657.03    9.60
   0  -5  11  101.19    4.10
   0  -5  12   20.00    2.70
   0  -5  15    4.00    2.30
   0  -5  16    1.50    2.80
   0  -5  17   16.50    3.30
   0  -4  22  326.67    9.10
   0  -3  25   17.70    4.00
   0   0  31    3.10    2.80
   1   0  19    8.00    2.00
   1   5  27  115.79    3.10
  -8 -16  -7    4.50    2.90
  -7 -16  -3   10.40    3.40
  -7 -15  -7   10.70    3.20
  -6 -16   6   33.20    5.00
  -6 -16   7    2.20    3.40
  -6 -16   8    2.80    3.40
  -5 -15   9   29.30    4.90
  -5  -8 -15  177.68    3.80
  -5  -7 -16    0.00    1.00
  -4 -13   1  103.79    7.00
  -4 -13  18   24.00    4.40
  -4 -13  19    2.00    3.40
  -4  -7 -13   39.40    1.90
  -4  -6 -14   69.49    1.70
  -3 -12   5   22.80    4.80
  -3 -12   6   27.20    5.00
  -3 -12  14    0.30    3.10
  -3 -12  15    1.20    3.40
  -3 -12  16   -3.10    3.30
  -3 -11  22    4.00    3.50
  -3  -8  -8  226.58    4.90
  -2 -10   5  209.88    7.00
  -2 -10  17    2.90    4.40
  -2 -10  18   37.40    5.00
  -2  -8  27   -2.70    3.00
  -1  -8   8  503.05    9.20
  -1  -8   9  135.49    5.30
  -1  -8  17   22.90    4.50
  -1  -7   3  240.98    6.10
  -1  -6  26   78.09    5.80
  -1  -4  31    2.00    2.70
  -1   2  -6   10.20    2.00
   0  -4  23   -5.70    3.40
   0  -2  28    6.80    3.70
   0  -1  30   -0.10    3.00
   1   0  11   10.00    2.10
   1   0  20 1042.30   10.60
   1   1  23  152.08    4.30
   1   2  25    2.00    2.20
   1   3  26   36.10    2.60
  -6 -15  -3   -0.80    2.60
  -6 -13 -10    0.90    3.40
  -6 -12 -12   -1.80    2.70
  -5 -15   5   -0.70    3.20
  -5 -15   6   -1.20    3.00
  -5 -15   7    0.80    3.20
  -5 -15  13    0.60    3.70
  -5 -14  -2    2.20    3.40
  -5 -13  -6    2.00    3.50
  -5  -3 -18   57.19    2.50
  -4 -13   0   45.30    5.30
  -4 -13  20   -0.10    3.80
  -4 -12  -4  165.58    6.60
  -4 -10  -9    2.10    2.20
  -3 -12   4   10.00    4.20
  -3 -12  17    1.50    3.40
  -3 -11  -1   10.10    3.50
  -3 -11  23    0.50    3.00
  -2 -10   4   53.49    4.40
  -2 -10  19    2.30    3.20
  -2  -9   0   56.99    3.40
  -2  -7  30    0.80    3.00
  -1  -8   7   66.99    4.00
  -1  -8  18    0.90    3.90
  -1  -7  23   41.20    4.90
  -1  -5  29    8.20    3.20
  -1  -3  33   67.39    5.50
   0  -5   8  107.19    4.90
   0  -4   5  502.55    6.50
   0  -3   3   61.89    2.70
   1   0  21    5.20    2.40
   1   4  27   27.10    2.20
   1   9  21   -0.30    1.70
  -8 -16  -8    8.40    3.80
  -8 -15 -11    4.40    2.80
  -7 -16  -4    3.70    2.80
  -7 -15  -8   -1.30    2.40
  -7 -14 -11   -1.40    2.80
  -7 -13 -13   -0.30    2.60
  -5 -15   3   15.30    3.90
  -5 -15   4    1.10    2.80
  -5 -14  -3   17.30    5.10
  -5 -12  -9  117.29    5.80
  -5 -11 -11   24.70    3.10
  -5  -9 -14   36.00    2.60
  -4 -14   6    2.40    3.20
  -4 -14   7   -2.80    3.20
  -4 -14   8    6.70    3.40
  -4 -14   9   10.10    3.40
  -4 -14  10   28.80    4.70
  -4 -14  11    9.70    3.60
  -4 -14  13    5.90    3.60
  -3 -12   3    1.20    3.50
  -3 -12  18    0.80    3.00
  -3 -12  19   -1.60    3.20
  -3 -11  24   31.60    5.10
  -2 -10   3   38.80    4.30
  -2 -10  20   44.90    4.70
  -2  -9  25   17.80    4.00
  -2  -8  28    8.50    3.60
  -2  -7  -5  121.49    3.90
  -1  -8  19   98.19    6.30
  -1  -7   2 1989.90   15.20
  -1  -6  27   -2.20    2.60
  -1  -5  -2  384.86    5.20
  -1  -2  35   -0.50    2.20
   0  -3  27   33.70    4.50
   0  -2  29   13.40    3.60
   0   0  32   34.50    4.00
   0   1  33    7.70    2.30
   1  -1  16  112.99    3.80
   1  -1  17  396.66    6.50
   1  -1  18   32.70    2.80
   1   0  22  132.59    4.40
   1   1   9    8.70    1.20
   1   6  10   54.99    2.40
  -7 -16  -5    1.30    3.10
  -6 -16   0   -0.10    3.00
  -6 -16   1    2.60    2.90
  -6 -15  -5    0.20    2.80
  -6 -14  -8   16.20    4.20
  -6  -3 -20   -0.10    1.30
  -5 -13  -7    4.90    3.40
  -4 -14   4   -7.60    4.10
  -4 -14   5    1.70    2.90
  -4 -14  15    5.40    3.50
  -4 -14  16    0.20    3.10
  -4 -12  -5   31.80    4.00
  -3 -12   2    7.30    3.90
  -3 -12  20    3.10    3.10
  -3 -11  -2  125.49    5.50
  -2 -11   9   88.59    6.00
  -2 -11  10   43.70    5.90
  -2 -11  11   44.00    6.00
  -2 -11  12  252.67    9.40
  -2 -11  13   -0.90    5.20
  -2 -10   2   87.19    5.00
  -2 -10  21   -3.80    2.70
  -2  -9  -1   60.79    3.50
  -1  -8   5   12.90    2.60
  -1  -7  25   27.50    4.10
  -1  -6  28   19.00    3.70
  -1  -5  30   22.80    3.70
  -1  -4  32    7.90    3.00
  -1  -3  34   -1.30    2.50
  -1  -2  -5    5.60    0.60
   0  -5  21  218.08    7.30
   0  -4  25    9.00    3.60
   0  -1  31   10.60    3.10
   1  -1  19  487.55    7.60
   1   0  10   92.39    2.60
   1   2  26   37.90    2.90
   1   3  27  136.49    4.30
   1   7  12  239.08    4.60
  -8 -16  -9    0.40    2.90
  -8 -14 -14    1.50    2.10
  -7 -15  -9    1.80    2.70
  -5 -14  -4    6.90    4.20
  -4 -14   3    5.00    3.80
  -4 -14  17   -0.90    3.40
  -3 -13   9   -2.20    4.40
  -3 -13  10   49.00    5.30
  -3 -13  11    9.70    3.80
  -3 -13  12    7.20    3.70
  -3 -12   1   18.10    4.00
  -3  -1 -13  592.14    6.20
  -2 -11   7  217.68    8.00
  -2 -10  22    9.10    3.30
  -2  -9  26   37.00    4.90
  -2  -8  29   -1.50    2.60
  -1  -9  11    6.30    3.70
  -1  -9  12   11.70    3.90
  -1  -9  13   68.79    5.50
  -1  -8   4  260.87    6.60
  -1  -6  -1  517.95    6.90
  -1  -5  31    1.60    2.90
   0  -6  11   88.49    4.40
   0  -6  13   72.29    4.00
   0  -6  14  280.37    7.00
   0  -6  16   14.50    3.90
   0  -6  17    5.70    3.20
   0  -4   4  121.09    3.70
   0  -3  28    1.70    3.30
   0  -2  30    4.20    2.90
   1  -1  12  182.78    4.20
   1  -1  20    0.40    2.00
   1   1  25   32.00    3.10
  -8 -15 -12    3.00    2.60
  -8 -13 -16   16.90    2.70
  -7 -17  -2    3.60    3.20
  -7 -16  -6    1.00    2.70
  -7 -14 -12   -1.50    2.70
  -7 -10 -18   24.10    2.50
  -7  -9 -19    0.10    1.30
  -6 -15  -6   58.09    5.20
  -6 -13 -11    8.70    3.40
  -5 -15   0   47.60    4.70
  -4 -14   2    6.60    4.40
  -4 -14  18   -1.30    2.90
  -4 -11  -8   14.90    2.70
  -4  -4 -15    6.60    0.80
  -3 -13  14   66.49    6.20
  -3 -13  15   -2.00    3.40
  -3 -12  22    3.20    3.40
  -2 -11   6   55.29    4.50
  -2 -11  18   92.39    6.90
  -2 -10   1   41.60    3.80
  -2  -9  -2 1024.50   11.60
  -2  -9  27    8.20    3.60
  -2  -8  -4    0.20    2.60
  -1  -9   9    5.00    3.60
  -1  -9  10  286.97    7.80
  -1  -9  15   51.39    5.10
  -1  -9  16  249.78    8.60
  -1  -9  17   30.20    5.40
  -1  -8  23    2.30    3.00
  -1  -7  26   22.30    3.50
  -1  -6  29    0.60    2.90
  -1  -4  33    0.50    2.50
   0  -6  10   50.49    3.40
   0  -5   6  744.63    8.70
   0  -5  23   55.09    5.30
   0  -4  26   29.00    4.60
   0  -1  32    0.10    2.30
   0   0  33    0.40    2.00
   0   1  34    0.30    1.90
   0   3   0   10.40    1.70
   1  -1  21  134.39    4.70
   1   0  24   22.20    2.70
   1   4  28   14.10    2.10
   1   6  28    3.90    1.10
  -8 -16 -10    5.20    3.10
  -7 -16  -7   10.90    3.70
  -7 -11 -17   13.40    2.70
  -6 -14  -9   -0.80    2.70
  -6  -9 -17   25.10    2.20
  -5 -16   6    6.20    3.80
  -5 -16   7    3.20    3.40
  -5 -16   8   22.40    4.70
  -5 -16   9    0.50    2.90
  -5 -16  10   -0.50    2.90
  -5 -16  11    9.20    3.70
  -5 -14  -5    5.70    4.50
  -5 -12 -10   38.80    3.50
  -4 -14   1   -0.40    4.50
  -4 -13  -3    5.20    3.70
  -4 -12  -6    6.40    2.70
  -4 -10 -10    0.00    1.80
  -3 -13   5   23.10    5.20
  -3 -13   6  187.88    8.90
  -3 -13  16   52.99    6.20
  -3 -13  17    8.40    4.00
  -3 -12  23   -0.90    3.50
  -3  -6 -11   -0.40    1.40
  -2 -11   5  132.69    6.10
  -2 -11  19    7.20    3.50
  -2  -9  28   33.20    4.80
  -1  -9   7   31.40    4.10
  -1  -9   8  429.76    9.00
  -1  -9  18   40.10    5.10
  -1  -8   3    3.50    2.50
  -1  -8  24   28.00    4.10
  -1  -7  27    2.80    3.10
  -1  -5  32   -1.40    2.70
   0  -6   9   76.39    3.80
   0  -5  24  111.89    6.30
   0  -4  27    0.00    3.50
   0  -3   2   63.79    2.60
   0  -3  29   58.29    5.30
   0  -2   1 1586.04    7.20
   0  -2  31   -2.00    2.20
   1  -2  17  143.49    4.50
   1  -1  11    7.50    1.90
   1  -1  22  142.19    4.70
   1   1  26   -1.40    2.40
   1   2  27   20.60    2.60
   1   3  28   26.90    2.70
   1   6  11   70.69    2.50
   1   7  13  108.39    3.20
   1   8  16  102.19    3.10
  -7 -17  -3    2.00    3.20
  -6 -17   3    1.40    3.40
  -6 -16  -3   37.50    5.10
  -5 -16   4    3.60    3.50
  -5 -16   5    3.60    3.00
  -5 -11 -12   19.90    2.70
  -4 -15   8    4.50    3.30
  -4 -15   9   -1.40    3.30
  -4 -15  11    1.50    4.00
  -4 -15  12   11.80    4.30
  -4 -13  -4  140.99    6.70
  -3 -13   4  108.59    6.70
  -3 -13  18   -3.10    2.90
  -3 -13  19   15.80    4.30
  -3 -12  -1  143.09    6.40
  -2 -11   4  624.24   11.50
  -2 -11  20   38.50    5.00
  -2 -11  21   14.70    4.20
  -2 -10  25    3.00    3.40
  -1  -9  20    6.70    4.00
  -1  -7   0 1117.99   11.10
  -1  -7  28    2.80    2.90
  -1  -6  30    5.50    3.10
   0  -6   8  588.94    9.00
   0  -6  21    4.30    3.60
   0  -5  25   -4.90    3.90
   0  -4   3  131.89    3.90
   1  -2  13  436.66    6.80
   1  -2  18  728.23    9.70
   1  -2  19    4.30    2.30
   1  -1  23  152.98    5.30
   1   0  25    0.80    2.50
   1   5  10    4.90    1.50
   1   8  23   40.00    1.60
  -7 -17  -4    8.60    3.30
  -7 -16  -8   22.60    3.80
  -7 -12 -16    5.50    2.60
  -6 -17   1   11.00    4.00
  -6 -17   2    6.80    3.40
  -6 -16  -4    4.30    3.00
  -6 -14 -10   18.20    3.80
  -6 -13 -12   10.00    3.40
  -5 -15  -3    6.80    3.40
  -5 -14  -6    3.10    3.80
  -4 -15   5   35.30    5.20
  -4 -15   6   -2.60    3.10
  -4 -15   7   12.40    3.80
  -4 -15  14   -0.50    3.10
  -4 -15  15    6.80    3.70
  -3 -13   3  246.98    9.00
  -3 -13  20    3.80    3.70
  -3  -9  -8 1771.22   14.30
  -2 -12  10   27.70    5.30
  -2 -12  11   92.59    7.20
  -2 -12  14   10.10    3.70
  -2 -11   3   -0.30    2.80
  -2 -11  22   32.70    4.80
  -2  -9  -3    2.10    2.40
  -1  -8   2  955.60   11.20
  -1  -8  25    3.70    2.90
  -1  -6  31    6.00    2.90
  -1  -5  -3  385.06    5.10
  -1  -5  33   -0.90    2.90
   0  -7  14  153.18    6.30
   0  -7  15  165.18    6.40
   0  -6   7    4.10    3.80
   0  -6  22   64.09    5.40
   0  -4  28    3.80    3.40
   0  -3  30    1.80    2.70
   0  -1  33    5.30    2.70
   0   0  34    2.40    2.10
   1  -2  20  487.25    8.40
   1  -1  10  496.15    5.60
   1   0   9   18.60    1.60
   1   1  27   29.00    3.20
   1   2  28   34.20    3.10
  -8 -16 -11    1.50    3.30
  -7 -17  -5   12.30    4.00
  -7 -15 -11    5.60    2.90
  -7 -14 -13   -2.80    2.40
  -6 -17   0    0.20    3.30
  -6  -8 -18    7.70    1.30
  -5 -16   1    1.20    3.40
  -4 -15   4   14.90    3.90
  -4 -12  -7    5.60    2.50
  -4 -11  -9   -1.40    2.00
  -3 -14  11    1.20    3.30
  -3 -13  21    3.90    3.00
  -3 -12  -2   33.80    4.10
  -2 -12   8   11.20    5.10
  -2 -12   9   15.50    4.40
  -2 -12  15    1.20    2.90
  -2 -12  16    6.40    3.60
  -2 -12  17   -0.30    3.40
  -2 -11   2  373.26    9.30
  -2 -10  27    4.80    3.40
  -1 -10  11   -0.20    4.00
  -1 -10  12   14.70    4.40
  -1 -10  13    0.40    4.20
  -1 -10  14   72.79    6.40
  -1 -10  15    5.10    4.70
  -1  -9   5   84.59    4.70
  -1  -8  26   58.29    5.70
  -1  -7  29    6.00    3.20
  -1  -6  -2 1276.77   10.00
  -1  -4  -4   22.40    1.70
   0  -7  11   28.80    3.70
   0  -7  13   24.40    3.50
   0  -7  16    4.10    2.80
   0  -7  17   92.99    5.40
   0  -7  18   81.89    5.70
   0  -6  23   -0.90    4.10
   0  -5   4  370.46    6.30
   0  -5  26   17.90    3.80
   0  -2  32    5.90    2.70
   0   4   1  303.17    4.90
   1  -2  12  157.28    4.30
   1  -2  21   15.80    2.70
   1  -2  22   68.59    4.10
   1  -1  24    1.80    2.10
   1   0  26  182.78    5.70
   1   3  29   49.90    3.10
   1   4  29   44.70    2.60
   1   5  29   54.39    2.50
   1   8  22    5.20    1.10
  -6 -17  -1    4.10    3.50
  -6 -15  -8    7.50    2.90
  -5 -16   0   22.00    4.60
  -5 -15  -4  127.79    8.10
  -5 -14  -7    6.90    3.90
  -5 -12 -11   43.50    3.70
  -4 -15   3   11.90    3.30
  -3 -14   7   14.90    4.00
  -3 -14   8    5.10    3.30
  -3 -14   9    1.70    3.00
  -3 -14  12   16.60    4.10
  -3 -14  14   15.00    3.80
  -3 -14  15   11.40    4.00
  -3 -14  16    4.60    3.70
  -3 -13   1    3.90    3.80
  -2 -12   6    4.50    4.00
  -2 -12   7    4.50    3.90
  -2 -12  18    2.60    3.30
  -2  -8  -5   21.10    2.30
  -1 -10   9   13.60    4.00
  -1 -10  10   14.40    4.00
  -1 -10  17   22.30    5.60
  -1 -10  18   66.89    6.20
  -1  -9   4  433.66    8.30
  -1  -8   1   12.10    3.60
  -1  -8  27    6.30    3.30
  -1  -6  32   15.90    3.90
  -1   2  -5  458.45    5.40
   0  -7  10   53.99    3.70
   0  -6  24    4.50    4.20
   0  -5  27   10.00    4.00
   0  -4  29   -1.90    2.50
   0  -3  31   62.29    5.40
   0  -1  34    0.60    2.20
   1  -3  18    4.90    2.40
   1  -2  11  274.87    5.10
   1  -1  25    2.20    2.80
   1   1  28   -1.70    2.60
   1   6  12  531.65    5.40
   1   8  19   -2.00    1.60
   1   8  20    4.40    1.80
   1   8  21  272.07    4.20
  -7 -17  -6    8.20    3.70
  -7 -16  -9   19.40    3.60
  -6 -17  -2   -5.20    2.80
  -5 -17   7    2.70    3.90
  -5 -16  -1   37.00    5.10
  -5  -9 -15    3.20    1.70
  -4 -15   2   95.59    6.40
  -4 -10 -11  254.77    5.70
  -4  -8 -13   79.69    2.90
  -3 -14   5   18.70    5.00
  -3 -14   6    3.50    4.00
  -3 -14  17    4.40    3.50
  -3 -14  18    2.70    3.70
  -3 -13   0  200.58    8.10
  -3 -10  -7   31.20    3.00
  -2 -12   5  109.99    6.50
  -2 -12  20   -3.10    3.20
  -2 -10  -2   21.00    3.00
  -1 -10   8   28.10    4.30
  -1  -9  24   97.29    6.80
  -1  -7  -1  192.18    4.90
  -1  -7  30    3.20    3.00
   0  -7   9   70.39    3.90
   0  -6  25   11.00    4.10
   0  -5  28   -4.00    2.70
   0  -4  30    1.00    2.50
   0  -2  33   23.00    3.50
   1  -3  14  106.09    4.20
   1  -3  19  422.36    8.30
   1  -3  20   14.60    2.70
   1  -2  23    0.10    2.40
   1   0  27    5.90    2.90
   1   2  29    2.10    2.20
  -6 -15  -9    8.90    2.90
  -6 -14 -11   31.50    4.30
  -5 -17   5    2.60    3.20
  -5 -17   6   -2.50    3.40
  -5 -15  -5    4.20    3.50
  -4 -16  10    5.80    3.80
  -4 -16  11    3.60    3.10
  -4 -16  12    4.80    3.50
  -4 -14  -3   22.10    4.50
  -4 -13  -6  143.29    7.10
  -4 -12  -8   -1.10    2.60
  -3 -14   4    7.70    4.90
  -3 -14  19    4.90    3.40
  -2 -12   4    3.10    3.90
  -2 -12  21    1.70    3.40
  -2  -9  -4  936.51   10.50
  -2   1  -9   66.49    2.60
  -1 -10   7   42.90    4.10
  -1  -9   3  228.58    6.10
  -1  -9  25    3.80    3.10
  -1  -8  28   24.60    4.10
  -1  -7  31    1.50    2.70
   0  -7   8  167.18    5.30
   0  -7  22   73.39    6.20
   0  -6   5   52.49    3.70
   0  -6  26   22.90    4.30
   0  -4   2   38.70    2.60
   0  -3   1  129.09    3.20
   0  -3  32    0.50    2.50
   1  -3  13   14.10    2.30
   1  -3  21   67.39    4.00
   1  -2  10  573.44    6.70
   1  -2  24   34.40    3.30
   1   1   8   12.60    1.00
  -7 -17  -7    0.40    2.80
  -7 -15 -12    2.80    2.40
  -7 -14 -14   12.40    3.00
  -6 -17  -3    2.00    3.40
  -6 -13 -13   17.90    3.40
  -5 -14  -8   23.70    4.00
  -4 -16   6    4.50    3.20
  -4 -16   7   13.50    3.60
  -4 -16   8   -2.80    3.10
  -4 -14  -4    7.80    4.40
  -4 -11 -10  174.98    5.60
  -3 -14   3   12.90    5.00
  -3 -13  -1  117.29    6.40
  -3 -11  -6  242.08    6.90
  -2 -13  12   74.39    6.20
  -2 -13  13    0.20    3.40
  -2 -13  14   15.20    4.10
  -2 -13  15   -3.70    3.30
  -2 -12   3  134.99    6.70
  -2 -12  22    1.30    2.90
  -1 -10   6  291.17    7.80
  -1  -9   2  410.96    8.20
  -1  -9  26   15.60    4.00
  -1  -8   0  511.95    8.70
  -1  -8  29    5.80    3.30
  -1   1  -5   33.50    2.00
   0  -8  12  168.28    6.60
   0  -8  13   97.09    5.40
   0  -8  14    6.50    3.10
   0  -8  15   87.49    5.00
   0  -8  16    5.40    3.80
   0  -8  17   60.29    5.40
   0  -7  23   21.00    4.50
   0  -5  29   39.40    4.50
   0  -4  31   15.10    3.10
   0  -2  34   -0.10    2.20
   0  -1  35    1.40    2.00
   1  -3  12   62.79    3.50
   1  -3  22   28.50    3.40
   1  -2  25    0.20    2.50
   1   0   8    9.70    1.50
   1   0  28   22.00    3.40
   1   1  29   70.89    4.20
   1   3  30   -0.80    1.90
   1   4  30    3.70    1.60
   1   5  11  131.49    2.50
  -6 -17  -4    1.60    3.10
  -6 -16  -7    3.20    2.80
  -5 -16  -3    0.30    3.00
  -5 -15  -6    3.80    3.20
  -5 -12 -12  127.89    5.70
  -4 -16   4    3.60    3.00
  -4 -16   5    2.00    3.00
  -4  -7 -14   35.50    1.70
  -3 -15  11    3.40    3.40
  -3 -14   2    0.00    4.80
  -3  -9  -9   92.79    3.60
  -2 -13   8   38.50    5.90
  -2 -13   9   18.20    5.30
  -2 -13  16   30.40    4.90
  -2 -13  17   -5.40    3.30
  -2 -10  -3   57.79    3.70
  -2  -8  -6    8.50    2.30
  -1 -11  11    3.60    4.30
  -1 -11  13    8.10    4.30
  -1 -11  14  117.29    7.20
  -1 -11  15    0.40    4.10
  -1 -11  17    1.30    3.30
  -1 -10   5   16.80    3.70
  -1  -9  27    1.60    3.00
  -1  -8  30   -2.10    2.90
  -1  -6  -3   35.20    2.60
   0  -8  11   37.10    3.90
   0  -8  18   30.00    4.30
   0  -8  19    8.30    4.50
   0  -7  24   50.29    4.90
   0  -6  27   -1.70    2.60
   0  -3  33    7.90    2.90
   0   3   1   10.90    1.90
   1  -4  15   25.20    3.00
   1  -4  18  161.28    5.90
   1  -4  19   60.59    4.00
   1  -3  11  108.29    4.30
   1  -3  23   81.29    4.70
   1   2  30   10.00    2.60
  -8 -16 -13    7.80    3.40
  -7 -11 -18    0.80    1.90
  -6 -15 -10   -0.20    2.70
  -6 -14 -12    2.80    3.10
  -6 -11 -16   52.49    3.60
  -5 -17   1    3.20    3.40
  -4 -16   3   12.10    3.90
  -4 -12  -9    8.70    3.00
  -3 -15   7   17.50    4.20
  -3 -15   8   20.90    4.40
  -3 -15   9   35.20    4.80
  -3 -15  10    3.50    3.30
  -3 -15  13    1.20    3.20
  -3 -15  14   12.50    3.80
  -3 -15  15    1.70    3.30
  -3 -15  16    4.10    3.60
  -3 -14   1   15.90    5.00
  -3 -10  -8    6.50    2.30
  -2 -13   6   47.20    6.10
  -2 -13   7   44.10    5.50
  -2 -13  18   43.30    5.00
  -2 -11  -1  166.88    6.10
  -2   0  -9    2.00    1.50
  -1 -11   9    8.50    4.10
  -1 -11  10  189.58    7.60
  -1 -11  18    8.90    3.40
  -1 -10  24    2.90    3.40
  -1  -9  28    1.40    3.10
  -1  -7  -2  168.68    4.60
  -1  -5  -4   55.89    2.50
   0  -8   9   38.50    4.30
   0  -8  10   11.70    3.00
   0  -7   6  353.46    6.90
   0  -7  25   -1.80    2.70
   0  -6  28   24.40    4.10
   0  -4  32   12.20    3.20
   1  -4  13    0.50    2.40
   1  -4  14    0.90    2.00
   1  -4  20  187.58    6.10
   1  -4  21   29.70    3.30
   1  -3  24   -3.00    2.80
   1  -2   9  232.78    4.40
   1  -2  26   41.60    4.00
   1  -1  28    6.40    3.00
   1   0  29    9.30    3.00
   1   1  30    6.00    2.70
   1   2   8   78.29    0.70
   1   6  13    7.20    1.60
  -7 -16 -11    4.10    2.40
  -7 -13 -16   16.90    3.20
  -6 -17  -5    6.80    3.20
  -6 -16  -8   10.80    3.20
  -6 -12 -15    1.80    2.30
  -6 -10 -17    2.50    1.90
  -5 -15  -7    2.00    3.40
  -5 -14  -9   78.79    5.30
  -5 -13 -11   66.89    5.00
  -4 -15  -2   -1.60    3.20
  -4 -14  -5   43.40    4.60
  -4  -3 -15   69.49    2.00
  -4  -2 -15    3.60    1.40
  -3 -15   6   75.39    6.30
  -2 -13  20    6.80    3.70
  -2 -12   1   57.89    4.70
  -2  -9  -5   40.60    2.80
  -1 -11   7   -4.40    3.50
  -1 -11  20   18.90    4.40
  -1 -10  25   26.10    4.50
  -1  -9   1   -0.10    2.30
   0  -8   8   13.10    3.60
   0  -8  22   43.80    5.40
   0  -7  26    7.60    3.30
   0  -5  31   16.60    3.60
   0  -3  34    0.60    2.30
   0  -2  35   -0.20    2.30
   1  -4  12  494.55    8.00
   1  -4  22   72.59    4.90
   1  -3  10   54.89    3.10
   1  -3  25  231.48    7.60
   1  -2  27    6.50    3.30
   1  -1   8  127.99    3.00
   1   3  31    0.40    2.10
  -7 -17  -9    2.80    2.60
  -5 -17  -1   14.00    4.00
  -4 -17   9    2.80    3.60
  -3 -15   4   65.79    5.90
  -3 -15   5    2.80    3.00
  -3 -14   0    5.20    4.00
  -2 -13   4  601.24   13.40
  -2 -13  22    1.80    3.30
  -2 -11  -2   74.19    4.50
  -2 -10  -4   93.09    4.20
  -1 -11  21    1.20    3.10
  -1 -10   3   -0.10    2.40
  -1 -10  26    5.40    3.30
  -1   0  -5    2.30    1.20
   0  -9  13   29.40    4.30
   0  -9  15   61.99    5.60
   0  -9  16   28.50    4.70
   0  -9  17  115.99    7.00
   0  -8  23   19.20    4.50
   0  -7   5  507.25    8.40
   0  -7  27   13.90    3.50
   0  -6   3   92.29    4.10
   0  -6  29   -0.10    2.80
   0  -4  33    2.80    2.70
   0   4   2  866.21    7.30
   1  -5  16  129.19    5.30
   1  -4  11  183.28    5.50
   1  -4  23    3.50    3.20
   1  -3  26    2.30    3.50
   1  -1  29   59.59    4.70
   1   0  30   17.30    3.50
   1   2  31   17.10    2.90
  -6 -18  -3   14.40    3.90
  -6 -17  -6    4.60    2.70
  -6 -16  -9   -1.00    2.30
  -6 -15 -11    0.20    2.60
  -5 -17  -2    7.00    3.50
  -4 -17   6   10.30    4.20
  -4 -17   7   10.30    4.20
  -4 -17   8    0.20    3.60
  -4 -14  -6    6.90    3.60
  -4 -11 -11    2.00    2.30
  -2 -14  10   -1.80    3.10
  -2 -14  12   -0.30    2.90
  -2 -14  13    3.30    3.20
  -2 -14  14   -2.10    3.10
  -2 -14  15   -2.60    3.30
  -2 -14  16    0.10    3.20
  -2 -13   3  209.68    8.40
  -2 -12   0    2.50    2.70
  -1 -12  12    1.70    4.80
  -1 -12  13   15.20    5.60
  -1 -12  14   -1.30    4.00
  -1 -12  15   10.10    3.80
  -1 -10  27    9.90    3.60
   0  -9  12  840.92   13.10
   0  -9  18   75.89    5.90
   0  -9  19   86.49    7.00
   0  -8   7  759.82   10.70
   0  -2   0 7191.98   14.30
   1  -5  14   -1.40    2.50
   1  -5  15    1.60    2.20
   1  -5  19   69.19    4.30
   1  -5  20  120.79    5.90
   1  -4  24   34.10    3.90
   1  -2   8   26.80    2.40
   1  -2  28   11.80    3.60
   1   1  31   -0.40    2.50
   1   7  17   11.10    1.60
  -7 -17 -10    2.30    2.90
  -7 -16 -12    2.90    2.60
  -6 -17  -7    6.10    2.90
  -6 -14 -13   34.20    4.20
  -5 -18   2   -0.90    3.10
  -5 -15  -8    7.90    3.20
  -5 -14 -10   -1.70    2.80
  -5 -10 -15   -0.60    1.90
  -4 -17   4    0.00    3.20
  -4 -17   5   23.90    4.60
  -4 -15  -4   21.70    4.40
  -4  -9 -13   16.50    1.80
  -3 -16  10   -2.70    3.40
  -3 -16  11   -1.10    2.90
  -3 -16  12   -2.80    3.10
  -3 -16  13    3.30    3.30
  -3 -16  14    6.90    3.90
  -3 -15   2    9.30    3.90
  -3 -12  -6    0.50    2.60
  -2 -14   8    3.00    3.20
  -2 -14   9    0.20    2.90
  -2 -14  19    7.10    4.20
  -1 -12  10   -2.10    4.70
  -1 -12  11    7.20    4.30
  -1 -12  16   12.40    3.70
  -1 -12  17    0.80    2.80
  -1 -12  18    7.60    3.80
   0  -9  10   74.49    4.60
   0  -8  25    6.40    2.70
   0  -7   4  153.48    5.20
   0  -7  28    2.50    3.10
   1  -5  13   66.99    3.60
   1  -5  21    9.30    3.50
   1  -4  25   10.50    3.70
   1  -3  27   55.29    4.70
   1  -2  29   -1.30    3.10
   1  -1  30    4.20    3.20
   1   0  31    1.50    2.70
   1   2  32    2.80    2.60
  -7 -15 -14   -0.60    1.90
  -6 -18  -4    6.60    3.30
  -5 -18   1    3.30    3.40
  -5 -16  -6    4.10    2.60
  -4 -12 -10   96.99    4.60
  -3 -16   7   15.60    4.40
  -3 -16   8    6.90    3.40
  -3 -16   9    8.60    3.50
  -3 -15   1   -0.30    3.90
  -3 -10  -9   71.19    3.50
  -3  -1 -12   11.40    1.80
  -2 -14   6   10.10    5.20
  -2 -14   7   -2.30    3.70
  -2 -14  20    1.50    3.50
  -2 -13   2  375.66   10.40
  -2 -12  -1    2.70    2.80
  -2 -11  -3   -1.70    2.20
  -1 -12   8    4.20    4.10
  -1 -12  19   21.20    3.90
  -1 -12  20   -0.20    2.90
  -1 -11   4    7.80    2.60
  -1 -11  25   -3.90    3.10
  -1 -10   1   11.50    3.10
  -1  -8  -2  156.08    4.90
  -1  -6  -4  443.86    5.80
   0  -9   9   54.29    4.10
   0  -8  26    3.30    3.00
   0  -7  29   20.10    3.90
   0  -6  31   13.30    3.50
   0  -5  33   -2.20    2.30
   1  -5  12   30.00    2.80
   1  -5  23  116.29    6.30
   1  -4  26   64.19    5.20
   1  -3  28    7.10    3.70
   1   1  32    2.20    2.50
   1   6  14  639.34    5.30
  -6 -18  -5    2.50    3.20
  -6 -16 -10    4.30    2.70
  -5 -18   0   -2.50    3.10
  -5 -17  -4    2.10    3.00
  -5 -15  -9    3.10    3.40
  -5 -13 -12    0.10    2.80
  -5  -3 -17    1.30    1.70
  -4 -16  -2   46.80    5.30
  -4 -15  -5   34.90    5.20
  -4 -14  -7   -0.30    3.50
  -4 -13  -9  116.09    6.40
  -3 -16   6    0.20    2.90
  -3 -11  -8  480.45    9.00
  -2 -14   5    4.30    4.70
  -2 -13   1  375.26   10.20
  -1 -12   7   -1.80    3.70
  -1 -12  21    4.00    3.30
  -1 -12  22    0.10    3.40
  -1 -11   3  539.75   10.40
  -1 -11  26   10.80    3.90
  -1  -9  -1    0.60    2.60
  -1   2  -4 1505.85    9.00
   0 -10  13   21.70    4.80
   0 -10  14   13.60    5.00
   0 -10  16   24.20    5.40
   0  -9  24   -2.00    3.00
   0  -7   3   68.29    4.60
   0  -7  30    3.70    2.80
   0  -6   2  177.58    4.60
   0  -5   1  930.31    8.60
   0  -3   0   11.30    1.80
   1  -6  15   13.70    3.40
   1  -6  16   34.40    4.00
   1  -6  20   60.19    5.00
   1  -4  27   31.00    4.60
   1  -3   8   92.59    3.20
   1  -2  30   26.40    3.60
   1  -1  31   -3.10    2.50
   1   5  12 1012.10    5.80
   1   7  18   47.60    2.00
  -7 -17 -11    0.30    2.60
  -7 -16 -13   -1.90    2.00
  -7 -13 -17    0.00    2.50
  -6 -17  -8    8.80    3.10
  -6 -15 -12   -3.10    2.40
  -5 -18  -1    6.70    3.80
  -5 -16  -7    3.70    2.70
  -5  -4 -17   15.60    1.60
  -4 -16  -3    9.30    3.30
  -3 -16   4   11.60    3.70
  -3 -15   0  131.39    7.60
  -3 -13  -5   75.49    4.80
  -3 -12  -7    4.70    2.30
  -2 -15  12    6.20    3.80
  -2 -15  13   12.70    4.00
  -2 -15  14    1.60    3.40
  -2 -14   4   -1.40    4.50
  -2 -12  -2   -3.70    2.90
  -1 -12   6   50.99    4.80
   0 -10  11   14.70    4.20
   0 -10  12   32.40    4.80
   0 -10  18    8.20    4.60
   0 -10  19   84.09    6.30
   0 -10  20   68.19    5.50
   0  -8  28   28.50    4.60
   1  -6  13   36.00    3.60
   1  -6  14   66.49    4.00
   1  -6  21   30.00    4.30
   1  -5  25   89.39    6.40
   1  -2   7  699.73    6.60
   1   0   7    2.00    1.20
   1   0  32    3.40    2.50
  -7 -14 -16   13.10    3.00
  -6 -18  -6   14.70    4.00
  -6 -12 -16   50.09    3.90
  -4 -15  -6   83.59    6.70
  -4 -14  -8    2.90    3.90
  -4  -8 -14   67.39    2.50
  -3 -16   3   -1.70    3.20
  -2 -15   9   -0.20    3.20
  -2 -15  10   37.10    4.70
  -2 -15  11    5.30    3.20
  -2 -15  16    1.60    3.00
  -2 -14   3   -2.20    4.50
  -1 -13  10   82.59    7.20
  -1 -13  11    5.20    4.80
  -1 -13  12    0.60    2.90
  -1 -13  14   15.80    3.80
  -1 -13  15    1.20    3.20
  -1 -13  17    3.20    3.40
  -1 -13  18    1.20    3.50
  -1 -12   5   31.90    4.30
  -1 -11   2  436.96    9.30
  -1 -10   0   32.40    3.10
   0 -10  10  186.78    6.80
   0  -9   6  461.85    9.20
   0  -9  26    1.90    2.90
   0  -8  29    1.70    3.10
   0  -7  31    0.90    3.30
   0  -4   0   63.99    3.00
   1  -6  12  478.05    8.40
   1  -6  22    1.00    3.50
   1  -5  26  119.59    6.70
   1  -4   8 1278.87   11.10
   1  -4  28    2.80    3.20
   1  -2  31    4.60    2.70
   1  -1  32    0.20    2.30
   1   1  33   21.90    3.40
   1   7  19   12.90    1.60
   1   7  25    3.80    0.80
  -6 -14 -14    1.20    2.80
  -6 -11 -17    5.10    2.10
  -5 -18  -2   10.70    3.90
  -4 -18   5    3.00    3.50
  -4 -12 -11   48.40    3.90
  -4 -11 -12   14.70    2.40
  -3 -17   9   21.70    5.00
  -3 -17  11    5.10    3.50
  -3 -16   2   -0.40    2.90
  -3 -14  -4    6.30    3.70
  -3  -6 -12   52.89    1.70
  -3  -2 -12  434.56    4.10
  -2 -14   2   -1.50    4.40
  -2 -12  -3   -1.80    2.90
  -1 -13   9    1.00    4.20
  -1 -13  20    4.60    3.50
  -1  -8  -3    8.90    3.20
   0 -10   9  150.88    6.10
   0 -10  23    2.60    3.30
   0  -9  27    7.00    3.40
   0  -7   2   10.80    3.70
   0  -6   1   50.79    3.30
   1  -7  15    6.80    3.40
   1  -7  16  196.78    6.80
   1  -7  17    3.20    3.40
   1  -6  11   17.00    2.60
   1  -5   9    7.30    3.00
   1  -5  27   19.60    3.90
   1  -4  29   21.30    4.10
   1  -3   7   40.20    2.80
  -7 -17 -12    3.40    2.90
  -6 -18  -7    5.10    3.10
  -6 -15 -13    0.50    2.70
  -5 -18  -3   25.60    4.70
  -5 -17  -6   10.80    3.40
  -5 -15 -10   13.20    3.30
  -5 -13 -13   27.20    3.60
  -4 -17  -1    5.90    3.00
  -4 -13 -10   -1.60    3.20
  -3 -17   7   15.90    4.30
  -3 -17   8   -0.90    3.10
  -3 -16   1    8.00    3.20
  -3 -11  -9   14.50    2.80
  -2 -15   6    1.70    3.00
  -2 -13  -1   58.39    4.80
  -1 -13   7   14.50    4.90
  -1 -13   8  155.18    7.80
  -1 -13  21    3.00    3.00
  -1 -13  22   38.30    5.60
  -1 -11   1  217.08    6.70
  -1  -7  -4  652.43    7.60
  -1  -1  -5  127.59    1.20
   0 -11  13   11.00    5.00
   0 -11  14   89.29    6.60
   0 -11  16   15.40    4.80
   0 -11  18   84.89    6.30
   0 -10   8  117.39    5.60
   0 -10  24   11.40    3.70
   0  -9   5   23.80    3.10
   0  -9  28    4.80    3.20
   0   3   2   22.50    1.90
   0   4   3  996.50    7.40
   1  -7  13    9.90    3.60
   1  -7  20   52.49    5.00
   1  -7  21   -1.00    4.10
   1  -6  10  486.05    8.40
   1  -6  25    1.40    3.30
   1  -5  28    5.40    3.00
   1  -3  31    4.10    2.40
   1  -2  32    0.30    2.00
   1   6  15    1.60    1.30
   1   7  20  203.08    3.30
  -7 -16 -14    2.80    2.10
  -5 -14 -12   28.10    4.20
  -5 -11 -15   26.20    2.60
  -4 -17  -2    1.30    2.90
  -4 -16  -5    0.00    2.70
  -4 -15  -7   62.69    5.90
  -3 -17   5    3.00    3.20
  -3 -17   6   16.10    4.30
  -3 -12  -8    4.10    2.30
  -3 -10 -10   11.30    2.10
  -2 -15   5   -0.80    2.90
  -2 -14   1   35.80    5.00
  -1 -13   6  205.18    9.00
  -1 -12   3   -2.80    3.00
   0 -11  11   26.30    4.80
   0 -11  12  510.75   11.60
   0 -11  19   36.20    4.50
   0 -11  20   78.79    6.10
   0 -10  25   24.00    4.40
   1  -7  12  166.28    6.00
   1  -7  22    5.40    3.70
   1  -7  23    4.60    3.80
   1  -6  26   -3.00    3.40
   1  -5   8  457.05    7.50
   1  -4   7  205.68    4.60
   1  -4  30   -0.60    2.40
   1  -1  33   20.50    3.20
   1   7  21   27.60    1.70
   1   7  24  148.99    2.40
  -6 -18  -8    6.80    3.00
  -6 -17 -10    2.30    2.80
  -6 -16 -12    4.50    2.50
  -5 -18  -4    6.70    3.10
  -5 -17  -7   -1.70    2.50
  -5 -16  -9    1.80    2.80
  -4 -18   1    1.90    3.20
  -4 -14  -9    7.70    3.30
  -3 -17   4   39.20    5.70
  -3 -15  -3   50.29    5.90
  -3 -14  -5   63.49    5.10
  -2 -16  10    0.40    3.00
  -2 -16  11    0.10    3.30
  -2 -16  13    3.10    3.10
  -2 -16  14    3.30    3.30
  -2 -16  15   -0.60    2.90
  -2 -14   0   17.90    4.70
  -2 -13  -2   23.70    3.60
  -1 -14  11    2.00    3.30
  -1 -14  12    1.00    3.30
  -1 -14  13    4.80    3.40
  -1 -14  14    5.20    3.30
  -1 -14  15    2.60    2.80
  -1 -14  17    4.30    3.40
  -1 -14  18    4.20    3.50
  -1 -13   5  388.46   11.20
  -1 -12   2    4.70    3.50
  -1 -11   0  380.76    8.70
   0 -11  10  258.17    8.60
   0 -10   6   28.90    3.90
   0  -9  29   20.70    4.10
   1  -8  16   56.89    5.20
   1  -8  17   16.00    4.20
   1  -7  11   53.79    3.70
   1  -7  24   17.70    4.40
   1  -6   9   31.00    3.00
   1  -6  27   11.90    3.40
   1  -4  31   13.40    3.20
   1  -3  32   -1.50    2.20
   1  -2   6    9.50    2.20
   1  -2  33    5.90    2.20
  -7 -17 -13   -0.60    2.40
  -5 -18  -5   -1.20    2.80
  -3 -17   3    4.50    3.30
  -2 -16   8    1.90    3.20
  -2 -16   9    2.00    3.20
  -2 -15   3   -0.20    3.60
  -1 -14  19    2.10    3.10
  -1 -14  20   13.40    4.30
  -1 -10  -2    1.80    2.60
  -1  -9  -3    8.30    2.60
  -1  -6  -5    6.80    1.90
   0 -11   8   43.00    4.80
   0 -10   5  101.79    5.20
   0 -10  27   15.20    3.90
   0  -8   2  312.67    6.60
   0  -7   1  133.19    4.70
   1  -8  13   16.30    3.90
   1  -8  14   23.70    3.50
   1  -8  15  178.18    6.60
   1  -8  21   56.59    5.90
   1  -7  10   74.49    4.30
   1  -7  25   41.80    4.90
   1  -6   8  853.01   10.80
   1  -6  28    1.50    2.60
   1  -5   7  141.29    5.00
   1  -5  30    5.10    2.90
   1  -1   6  331.17    4.00
   1  -1  34    0.90    2.00
   1   1   7   35.00    1.10
   1   7  23   -0.10    0.80
  -6 -13 -16    3.70    2.30
  -6 -10 -18   -0.80    1.40
  -4 -17  -4    0.30    2.70
  -4 -16  -6   48.40    4.90
  -4 -12 -12   11.10    2.50
  -4  -9 -14  217.48    4.30
  -3 -17   2   23.40    4.40
  -3 -15  -4   44.00    5.60
  -3 -14  -6   51.09    5.10
  -3  -7 -12   37.00    1.80
  -3  -3 -12  575.24    3.50
  -2 -16   6   -3.70    3.20
  -2 -16   7    2.10    3.30
  -2 -14  -1   14.30    4.20
  -1 -14   8    4.50    4.00
  -1 -12   1   13.20    3.60
  -1  -8  -4   43.30    3.20
  -1   1  -4 1960.30    8.30
   0 -12  14   -2.20    3.70
   0 -12  15   10.40    3.20
   0 -12  16   -3.70    2.70
   0 -12  17   76.89    5.80
   0 -12  18    2.80    3.50
   0 -12  19   49.99    5.60
   0 -11   7  156.38    6.70
   0 -11  24   11.60    3.60
   0 -11  25    1.60    3.20
   0  -9   3  403.06    7.80
   0  -6   0  141.89    4.00
   1  -8  22   -0.20    3.30
   1  -8  23   13.80    4.00
   1  -7   9  111.09    4.90
   1  -7  26    4.90    2.90
   1  -6  29   13.40    3.40
   1  -4   6  103.69    3.80
   1  -4  32    6.30    2.70
   1  -2  34    1.40    2.30
  -6 -18  -9    4.40    2.80
  -6 -17 -11    1.40    2.60
  -6 -15 -14   -1.40    2.50
  -5 -18  -6    0.30    2.70
  -5 -17  -8    5.70    2.80
  -5 -16 -10    0.80    2.50
  -5 -10 -16   34.40    2.50
  -4 -14 -10   90.29    6.20
  -4 -13 -11   52.79    4.10
  -3 -18   7   11.00    3.90
  -3 -16  -2   90.89    6.10
  -3 -12  -9    2.20    2.00
  -3   0 -11   12.50    2.10
  -2 -16   5   -2.30    2.90
  -1 -14   6   11.80    4.80
  -1 -13   3  293.47    8.90
  -1 -11  -1   19.80    3.30
   0 -12  11   58.79    5.70
   0 -12  20   -3.60    2.70
   0 -12  21    7.60    4.00
   0 -11  26   14.60    3.90
   0 -10   4   63.49    4.80
   1  -9  16  272.07    9.40
   1  -9  17    0.50    4.40
   1  -9  18  169.88    8.00
   1  -8  11  637.94   10.90
   1  -8  24    7.30    3.20
   1  -6   7    6.80    3.80
   1  -5  31   -1.30    2.60
   1   5  13   63.29    1.80
  -7 -16 -15    0.00    2.00
  -6 -16 -13    3.30    2.40
  -6 -12 -17   -1.10    1.90
  -5 -14 -13    3.00    2.90
  -4 -18  -2    2.80    2.90
  -4 -17  -5    3.80    2.80
  -4 -16  -7   -0.50    3.40
  -3 -18   5   -0.50    3.10
  -3 -15  -5   86.49    6.30
  -3 -13  -8   62.19    4.80
  -3 -11 -10   48.50    3.10
  -2 -17  11    8.50    3.90
  -2 -17  12    9.30    4.40
  -2 -16   4   16.50    3.90
  -2 -14  -2   12.60    4.10
  -2   0  -8 3001.70   11.90
  -1 -15  11   10.50    4.00
  -1 -15  12   15.80    4.20
  -1 -15  15   11.20    3.70
  -1 -15  17   19.40    4.90
  -1 -15  18   -1.30    3.30
  -1 -14   5   30.30    5.50
  -1 -13   2   47.30    5.20
   0 -12  10    5.70    4.20
   0 -11   6  253.97    7.50
   0  -8   1   16.60    3.30
   0  -7   0  452.95    7.60
   0  -4  -1  314.37    4.40
   0  -3  -1   11.70    1.90
   1  -9  14  420.26   10.80
   1  -9  15    8.60    4.00
   1  -8  10  143.49    5.60
   1  -8  25    3.90    3.00
   1  -7   8  110.09    4.50
   1  -7  28    5.10    3.00
   1  -6  30   10.10    3.30
   1  -5   6  125.19    4.30
   1  -5  32   -2.80    2.60
   1  -4  33    1.40    2.40
   1  -3  34    3.70    2.10
  -7 -17 -14    3.40    2.30
  -6 -18 -10    1.70    2.30
  -5 -18  -7   -1.10    2.70
  -5 -17  -9    0.10    2.30
  -5 -12 -15   11.60    2.50
  -4 -18  -3   -0.80    2.80
  -4 -15  -9   25.40    4.70
  -3 -18   4    6.10    3.30
  -3 -16  -3   -0.50    3.00
  -3 -14  -7  101.89    6.40
  -3 -10 -11   -0.70    2.10
  -2 -17   8   13.90    4.50
  -2 -17   9    0.40    3.00
  -2 -17  10   19.30    4.70
  -2 -16   3    2.50    3.10
  -2 -15   0   36.00    5.40
  -1 -15   9   -1.70    3.30
  -1 -15  10    5.70    3.00
  -1 -10  -3   10.80    2.30
   0 -13  15    4.50    3.40
   0 -12   8   14.30    4.50
   0 -12  24    4.60    3.50
   0 -10   3   -1.20    3.30
   0  -5  -1  101.19    3.50
   1  -9  12    6.10    3.60
   1  -9  13   61.79    4.70
   1  -9  22   -0.80    2.60
   1  -9  23   15.00    3.70
   1  -8   9  437.56    8.70
   1  -8  26    4.90    2.70
   1  -7  29    4.30    2.80
   1  -6  31    0.80    2.50
   2  -1  20    0.70    2.40
   2  -1  21   99.79    4.00
   2  -1  22    1.00    2.10
  -6 -17 -12   -2.40    2.10
  -5 -16 -11   16.80    3.30
  -3 -17  -1    9.20    3.20
  -3  -8 -12   34.20    2.00
  -2 -15  -1   33.40    5.70
  -1 -15   8   65.69    6.10
  -1 -14   4   44.10    5.30
  -1   2  -3   14.30    1.70
  -1   3  -2    8.40    2.30
   0 -13  12   21.60    4.00
   0 -13  13    1.20    2.90
   0 -13  18    9.10    3.40
   0 -13  19    2.80    3.40
   0 -13  20   33.00    5.20
   0 -12   7    3.00    3.90
   1 -10  17   23.80    5.40
   1  -9  24   -0.20    2.90
   1  -8  27    6.20    2.90
   1  -7   7   43.70    3.30
   1  -7  30   14.20    3.30
   1  -6   6   21.00    3.30
   1  -5  33    2.30    2.50
   1  -4  34    4.80    2.60
   1  -3   5 4386.96   16.80
   1   0   6 1859.91    7.00
   2  -2  18  141.79    4.50
   2  -2  19  130.89    4.60
   2  -2  20    0.70    2.00
   2  -2  21   30.90    2.90
   2  -2  23   -0.30    2.50
   2  -1  18   20.00    2.30
   2  -1  19   69.89    3.20
   2  -1  24   43.20    3.40
   2   0  20    3.00    2.00
   2   0  21    2.50    1.70
   2   0  22  234.48    5.20
   2   0  23   18.00    2.40
  -4 -18  -4    6.20    3.50
  -4 -16  -8   -0.50    2.90
  -4 -10 -14    1.90    1.80
  -4  -2 -14    2.10    1.40
  -3 -17  -2   14.60    3.70
  -3 -15  -6   20.60    4.60
  -2 -17   5    2.10    3.30
  -2 -17   6    3.30    3.20
  -2 -11  -7    4.70    2.20
  -2  -8  -9   16.40    2.30
  -1 -15   6   79.89    6.00
  -1 -15   7   10.90    3.40
  -1  -8  -5  424.26    6.80
   0 -12   6  132.09    6.70
   0 -10   2    6.40    3.40
   0  -9   1    0.10    2.20
   0  -8   0    3.50    3.00
   0  -6  -1    3.10    2.00
   0   4   4   14.90    1.70
   1 -10  14   79.19    6.00
   1 -10  15   95.79    6.40
   1 -10  16   85.89    6.30
   1 -10  18  145.39    7.40
   1 -10  19    3.30    4.10
   1  -9  10  192.68    6.70
   1  -9  25   10.30    3.30
   1  -9  26    4.50    3.10
   1  -8   8  144.09    5.30
   1  -8  28   -4.10    2.20
   1  -6  32   21.40    4.10
   1  -5   5  299.87    5.80
   1  -2   5  444.96    5.00
   2  -3  17   46.30    3.20
   2  -3  18   11.90    2.40
   2  -3  19   21.80    2.80
   2  -3  22   -0.60    2.70
   2  -3  23  211.18    6.60
   2  -2  17    2.50    2.00
   2  -2  24   88.19    4.50
   2  -2  25    3.50    2.70
   2  -1  17  744.23    8.50
   2  -1  25   41.30    3.40
   2   0  19    8.30    2.00
   2   0  24  126.39    4.40
  -6 -18 -11    2.80    2.50
  -6 -16 -14    2.60    2.40
  -6 -14 -16    7.20    3.00
  -5 -18  -8    0.60    2.80
  -5 -17 -10   -2.70    2.50
  -5 -11 -16   24.40    2.50
  -5  -8 -17    2.20    0.90
  -4 -15 -10   30.90    4.40
  -3 -14  -8   95.99    6.30
  -3 -13  -9    0.10    2.30
  -3 -12 -10   30.00    3.00
  -2 -17   4    2.30    3.20
  -2 -16   1    0.30    2.60
  -2 -10  -8   -0.20    2.00
  -1 -16  11   -1.80    3.00
  -1 -16  12   12.30    4.10
  -1 -16  14   -0.80    2.80
  -1 -16  15   -0.60    2.70
  -1 -15   5    4.20    3.20
  -1 -13   0  580.44   11.50
  -1 -11  -3  194.78    6.20
  -1 -10  -4   -1.10    2.40
   0 -13   9   73.99    6.10
   0 -12   5   12.60    4.30
   0 -11   3    0.10    3.70
   1 -10  13   11.90    3.90
   1 -10  22   -2.70    2.60
   1 -10  23   34.20    4.90
   1  -9  27   -2.00    2.70
   1  -8   7   75.19    4.40
   1  -8  29   -4.60    2.60
   1  -7   6  110.09    4.30
   1  -7  31   13.90    3.50
   1   6  17   46.10    1.80
   2  -4  19   30.00    3.10
   2  -4  20   -1.00    2.20
   2  -4  21   59.49    4.30
   2  -4  22   20.60    3.50
   2  -4  23   65.99    4.80
   2  -3  16    0.00    2.10
   2  -3  24   14.90    3.00
   2  -3  25   43.30    4.30
   2  -2  16  820.82    9.60
   2  -2  26    2.90    2.90
   2  -1  26    1.80    2.80
   2   0  18  736.83    7.80
   2   0  25    3.20    2.30
   2   0  26   13.60    2.80
   2   1  20   24.40    2.20
   2   1  21    1.70    1.70
   2   1  22   44.40    2.40
   2   1  23  155.08    4.10
   2   1  24   -1.00    1.90
  -6 -17 -13    1.70    2.40
  -5 -14 -14   20.70    3.90
  -4 -19  -2   -0.30    2.60
  -4 -18  -5   11.60    3.80
  -4 -17  -7    5.80    3.00
  -4  -7 -15    2.20    1.10
  -3 -18   0   -1.70    3.10
  -3 -17  -3    8.80    3.50
  -3 -16  -5   10.40    3.50
  -3 -11 -11    1.50    2.10
  -2 -17   3   -1.00    3.20
  -2 -16   0   -0.20    3.00
  -2   1  -7   59.69    2.60
  -1 -16  10    0.30    2.90
  -1 -15   4   62.59    6.20
  -1 -12  -2    4.40    2.80
  -1  -6  -6   23.60    2.00
  -1  -5  -6  997.10    6.80
   0 -14  14   -0.20    3.40
   0 -14  15    7.30    3.70
   0 -14  16   -2.00    3.20
   0 -14  17   -1.00    3.10
   0 -14  18    4.70    3.10
   1 -10  11   79.09    5.80
   1 -10  24    9.50    3.20
   1 -10  25   10.40    3.60
   1  -9   8  176.58    6.50
   1  -9  28    0.30    2.80
   1  -8  30    4.90    3.00
   1  -6   5   12.70    3.10
   2  -5  18    3.80    2.60
   2  -5  19   17.90    3.30
   2  -5  20    5.70    3.30
   2  -5  21   48.60    4.50
   2  -5  22   14.40    3.50
   2  -4  25    7.50    4.10
   2  -3  26   16.40    3.80
   2  -2  27    2.00    2.90
   2  -1  16   65.99    2.90
   2  -1  27   45.70    3.90
   2   0  17   14.20    1.90
   2   0  27    9.10    2.70
   2   1  19  264.07    4.50
   2   1  25   94.99    3.90
  -6 -13 -17   -0.10    2.20
  -5 -18  -9   10.90    3.10
  -5 -16 -12    1.60    2.30
  -4 -16  -9    4.90    2.90
  -3 -18  -1    1.10    3.10
  -2 -18   7    5.10    3.80
  -2 -17   2    2.00    3.20
  -2 -12  -7   17.30    2.80
  -1 -16   7    5.60    3.50
  -1 -16   8   10.80    3.80
  -1 -14   1   -1.60    4.00
  -1 -13  -1   34.90    4.30
  -1  -9  -5    2.70    1.80
   0 -14  11    3.30    3.40
   0 -14  12    2.40    2.90
   0 -14  20   -2.00    2.80
   0 -12   4   -2.20    3.00
   0 -11   2  301.87    8.00
   0 -10   1   44.00    3.40
   0  -9   0   65.89    3.60
   1 -11  13   52.69    5.90
   1 -11  14  149.09    7.70
   1 -11  15   15.90    4.60
   1 -11  16  207.98    8.60
   1 -11  18   48.30    5.00
   1 -11  19    5.30    3.00
   1 -10  10   51.29    4.40
   1 -10  26    2.10    3.10
   1  -9  29    1.60    2.80
   1  -8   6   86.39    4.60
   1  -7   5   72.09    4.50
   1  -1   5   33.50    2.00
   2  -5  23   84.69    5.60
   2  -5  24    7.30    3.50
   2  -4  26   -2.80    2.90
   2  -3  27    2.10    3.20
   2  -2  28   21.00    3.80
   2  -1  15  318.27    5.70
   2  -1  28   28.00    3.40
   2   1  26    7.10    2.30
  -6 -18 -12    3.80    2.60
  -5 -17 -11    6.20    2.90
  -4 -18  -6   20.40    4.10
  -4 -17  -8    8.80    3.10
  -3 -17  -4   21.20    4.00
  -2 -18   5   28.50    5.00
  -2 -18   6   11.20    4.10
  -2 -11  -8   -1.20    2.30
  -1 -16   6   -0.90    3.20
  -1 -15   3   65.29    5.60
  -1  -7  -6  365.96    5.60
   0 -14   9   -2.40    3.20
   0 -14  10   -1.00    2.90
   0 -13   6   12.70    4.40
   0  -8  -1   64.99    3.90
   0   3   3  259.47    3.40
   0   5   6   14.40    2.00
   1 -11  12  212.88    8.50
   1 -11  22    3.10    3.20
   1 -11  23    2.40    3.30
   1 -10   9   46.20    4.50
   1 -10  27    0.20    2.90
   1  -4   4  222.08    4.60
   1  -3   4 2275.47   11.80
   2  -6  19    4.30    3.30
   2  -6  20   18.90    4.00
   2  -6  21   78.69    5.70
   2  -6  22    2.70    3.40
   2  -6  23   94.09    6.20
   2  -5  25    8.10    3.30
   2  -4  27    3.80    2.90
   2  -3  28   36.90    4.20
   2   0  16  377.16    5.50
   2   0  28   86.79    4.30
   2   1  18   75.19    2.60
   2   1  27   34.30    3.10
   2   2  23   68.59    2.70
  -5  -9 -17    1.90    1.30
  -4 -19  -4    3.50    2.60
  -4 -15 -11   -0.40    3.30
  -4 -14 -12   23.50    3.80
  -4  -8 -15    1.20    1.30
  -3 -19   1   10.20    4.00
  -3 -18  -2   13.80    3.50
  -3 -13 -10  126.89    5.90
  -2 -18   4    3.70    3.10
  -2 -17   1    0.50    2.80
  -1 -17  10   -0.30    3.20
  -1 -17  11   20.60    4.90
  -1 -17  13   -1.10    3.20
  -1 -16   5   23.20    4.40
  -1 -14   0  199.48    8.20
  -1 -12  -3    5.40    2.70
  -1 -10  -5   58.19    3.60
   0 -15  16    3.30    3.80
   0 -14   8    6.50    4.80
   0 -13   5   68.99    5.90
   0 -12   3   38.10    4.00
   0 -10   0   12.10    3.10
   0  -6  -2 2058.69   12.70
   0  -5  -2  881.71    7.70
   1 -11  11   37.50    5.00
   1 -11  24   21.60    4.00
   1 -11  25    6.10    3.30
   1  -8   5   66.49    4.10
   1  -6   4  421.96    7.10
   1   5  14  252.07    2.80
   2  -6  15   65.99    4.40
   2  -6  24   -0.60    4.10
   2  -5  14  579.24    9.40
   2  -5  26    2.40    2.90
   2  -4  13   -0.40    2.30
   2  -4  28   40.50    4.20
   2  -3  13  165.58    4.80
   2  -3  29   24.70    3.60
   2  -2  29   43.70    4.20
   2  -1  29   -0.90    2.70
   2   0  29   -2.50    2.40
   2   1  28   31.20    3.00
   2   2  21  178.78    3.70
   2   2  22    9.30    1.70
   2   2  24   70.69    2.80
   2   2  25   22.20    2.20
  -6 -16 -15    2.00    2.00
  -5 -18 -10    6.50    3.20
  -4 -18  -7    1.90    2.80
  -4 -13 -13    6.30    2.70
  -3 -19   0    2.60    3.20
  -3 -18  -3    7.20    3.50
  -3 -17  -5   35.30    4.60
  -2 -18   3    6.30    3.50
  -2 -10  -9   48.50    3.00
  -1  -8  -6   30.20    2.70
   0 -15  13   60.59    5.80
   0 -15  14    2.80    3.10
   0 -15  15   12.30    4.00
   0 -15  17    2.90    2.80
   0 -15  18    3.40    3.50
   0 -14   7    3.40    4.30
   0 -13   4  343.27   10.00
   0 -12   2  289.87    8.10
   0 -11   1  143.19    5.60
   0  -9  -1   14.60    2.50
   0  -4  -2  906.91    6.90
   1 -12  13   -1.20    4.60
   1 -12  14    6.00    4.20
   1 -12  15   28.70    3.90
   1 -12  16    2.80    2.80
   1 -12  17    0.00    2.80
   1 -12  18   -2.40    2.80
   1 -12  19    1.80    3.10
   1 -11  26    1.60    3.10
   1 -10   7   25.90    4.30
   1  -9   6  114.49    4.90
   2  -7  16   15.10    3.90
   2  -7  19   29.10    4.30
   2  -7  21   53.69    5.40
   2  -7  22   19.10    4.40
   2  -7  23    2.10    3.60
   2  -6  14  404.96    8.60
   2  -6  25    8.40    3.50
   2  -5  13  453.05    8.10
   2  -4  29   10.80    3.30
   2  -2  30   14.40    3.20
   2  -1  30    2.40    2.70
   2   0  15    9.40    1.90
   2   1  17  922.91    7.50
   2   2  20    8.20    1.60
   2   2  26   67.49    3.00
  -6 -17 -14    1.60    2.10
  -5 -16 -13    5.90    2.60
  -5 -15 -14    9.50    3.30
  -4 -17  -9   21.80    3.80
  -4  -9 -15    4.30    1.50
  -3 -16  -7    7.20    3.50
  -2 -18   2   10.40    3.80
  -2 -14  -6   44.40    4.60
  -2 -13  -7   33.40    3.70
  -2 -12  -8   91.99    4.30
  -1 -17   7    3.40    3.40
  -1 -17   8   13.30    3.80
  -1 -16   3   31.90    4.50
  -1 -15   1    8.80    4.30
  -1 -14  -1    1.40    3.20
   0 -15  10   37.50    5.30
   0 -15  11    5.50    3.50
   0 -14   6    6.40    4.80
   1 -12  12    5.50    4.90
   1 -12  23   28.80    5.30
   1 -11   9    7.50    3.60
   1  -9   5  234.48    6.60
   1  -2   4 1449.65    8.40
   2  -7  24    4.80    3.40
   2  -6  13   84.19    4.50
   2  -6  27    9.70    3.10
   2  -3  12    8.20    2.70
   2  -3  30    6.40    2.80
   2   0  30   -2.80    2.50
   2   1  29    8.20    2.40
   2   2  27    2.40    1.90
  -6 -18 -13   -2.40    2.00
  -6 -14 -17    1.10    2.40
  -5 -17 -12    8.50    3.00
  -5  -3 -16   17.60    2.00
  -3 -19  -1    0.10    2.60
  -3 -18  -4   -0.10    2.80
  -3 -17  -6    7.80    3.10
  -2 -15  -5    5.00    4.40
  -1 -17   6   14.10    4.10
  -1 -15   0  224.78    9.30
  -1 -13  -3   12.90    3.60
  -1 -11  -5    6.70    2.70
  -1  -9  -6  136.39    4.20
   0 -15   8    1.40    3.40
   0 -15   9   26.10    4.30
   0 -14   5   48.10    5.70
   0 -13   3    8.20    4.10
   0 -11   0   21.30    3.80
   0 -10  -1  262.47    6.60
   0   2   2 3680.73    9.10
   1 -12  10   42.70    5.80
   1 -12  24   -3.10    2.60
   1 -11   8  727.33   13.10
   1 -10   6   13.50    3.60
   1  -8   4   12.10    2.70
   1  -6   3 1089.29   10.80
   1  -5   3  169.28    4.30
   2  -8  16  102.09    6.30
   2  -8  20   56.99    5.60
   2  -8  21    6.00    4.20
   2  -8  22   30.60    4.60
   2  -8  23   17.40    4.20
   2  -7  14   69.39    4.70
   2  -7  26   13.60    3.50
   2  -6  28   13.20    3.30
   2  -5  12  125.89    4.40
   2  -5  29    8.30    2.90
   2  -4  30   40.40    4.50
   2  -3  31   36.40    3.80
   2  -2  31    5.00    2.50
   2  -1  31   71.09    4.70
   2   0  31   15.80    3.20
   2   2  19   17.50    1.60
  -5 -18 -11    1.60    2.50
  -5 -10 -17   30.80    2.30
  -4 -19  -6    3.00    3.00
  -4 -18  -8    2.90    3.00
  -4 -15 -12    5.80    3.50
  -4  -3 -14  105.49    2.60
  -3 -19  -2   -1.90    2.90
  -3 -15  -9    0.70    3.00
  -3 -14 -10    3.50    3.20
  -3 -11 -12   10.10    2.30
  -2 -19   4   -1.20    3.50
  -2 -11  -9   30.80    2.90
  -2  -6 -10  424.26    4.50
  -1 -17   5    5.60    3.10
  -1 -16   2   26.10    3.90
  -1 -14  -2   26.90    4.10
   0 -16  13   -0.50    3.50
   0 -16  14   13.50    4.20
   0 -16  15    3.40    3.50
   0 -15   7   26.10    4.70
   0 -12   1   57.29    4.30
   1 -13  13   64.29    5.50
   1 -13  14   -1.80    3.20
   1 -13  15    2.00    3.10
   1 -13  16   28.00    4.60
   1 -13  17    3.40    3.20
   1 -13  18   16.70    3.80
   1 -13  19   -2.80    2.70
   1 -13  20    1.40    3.30
   1 -12   9   72.39    6.30
   1  -7   3   60.09    4.60
   1  -4   3   73.09    3.10
   2  -8  15  314.97    8.60
   2  -8  24   -2.10    2.70
   2  -8  25   20.90    3.70
   2  -7  27    6.10    3.10
   2  -6  29   -0.10    2.40
   2  -5  11  338.47    6.90
   2  -5  30    5.20    2.50
   2  -4  11  110.69    4.70
   2  -4  31   18.00    3.30
   2  -2  12   16.40    2.70
   2  -2  32   23.50    3.30
   2  -1  32   -1.00    2.20
   2   0  14    3.10    1.90
   2   1  16   31.90    1.90
   2   1  30   24.20    2.80
   2   2  28   15.30    2.30
  -4 -17 -10    4.80    2.60
  -4 -10 -15    4.10    1.60
  -3 -18  -5    0.90    2.70
  -3 -13 -11   17.40    2.90
  -2 -19   3    2.20    3.60
  -2 -16  -4  110.79    6.40
  -1 -18   8   -3.20    3.20
  -1 -18   9    0.90    3.10
  -1 -17   4    9.00    3.60
  -1 -16   1   30.70    4.20
  -1 -15  -1    9.40    4.40
  -1 -10  -6    5.00    2.30
   0 -16  11   -1.80    3.40
   0 -16  12   -1.40    2.80
   0 -15   6   20.40    4.10
   0 -13   2  612.74   12.40
   0  -9  -2  872.11   10.40
   0  -3  -2   17.30    1.90
   0   4   5   18.30    1.70
   1 -13  12    0.10    2.90
   1 -12   8    6.10    4.70
   1  -9   4    8.40    3.00
   2  -9  17   -0.20    4.40
   2  -9  20   76.49    5.80
   2  -9  22    2.10    3.30
   2  -9  23   -1.00    2.70
   2  -8  13 1089.49   14.40
   2  -8  26   -3.20    2.70
   2  -7  12  111.19    5.00
   2  -7  28    2.00    3.20
   2  -6  11    7.50    2.80
   2  -5  31   27.10    3.60
   2  -4  32   14.50    3.30
   2  -3  11  148.19    4.70
   2  -3  32    5.40    2.40
   2   2  29   11.10    2.40
  -6 -18 -14    2.00    2.20
  -6 -17 -15    3.20    2.10
  -5 -16 -14    9.40    2.70
  -4 -19  -7    3.10    2.80
  -4 -18  -9    1.20    2.60
  -3 -19  -3    6.70    3.10
  -3 -17  -7   17.50    3.50
  -2 -15  -6   48.10    5.20
  -2 -13  -8    0.60    2.70
  -1 -18   7    2.70    3.60
  -1 -17   3    0.80    3.00
  -1 -14  -3    5.90    3.60
  -1 -13  -4   10.20    3.10
  -1  -3  -6 2071.49    5.80
   0 -16   9    0.30    3.10
   0 -16  10   44.10    5.20
   0 -15   5   59.59    5.50
   0 -12   0  224.58    6.90
   0 -11  -1   86.39    4.70
   0   5   7  868.11    7.50
   1 -13  10   48.40    6.20
   1 -13  11   67.99    5.90
   1  -8   3   25.40    3.00
   2  -9  14   30.30    4.60
   2  -9  15   37.30    4.70
   2  -9  24    0.70    2.80
   2  -8  12  167.48    6.30
   2  -8  27    3.20    2.80
   2  -7  29   40.60    4.70
   2  -5  10   54.09    3.70
   2  -3  33    2.10    2.50
   2  -2  33    2.30    2.10
   2  -1  33    7.90    2.30
   2   0  32   21.60    3.10
   2   1  31   33.10    3.10
   2   2  18  674.43    5.70
  -6 -13 -18    1.10    1.90
  -5 -18 -12    1.30    2.30
  -5 -17 -13    8.20    2.50
  -5 -15 -15   11.00    3.10
  -3 -19  -4    5.70    3.20
  -3 -18  -6    8.90    3.30
  -3 -12 -12    7.60    2.20
  -2 -16  -5   13.60    4.10
  -2 -12  -9   18.50    2.60
  -1 -18   6   -2.10    3.00
  -1 -17   2   11.70    3.60
  -1 -16   0   31.10    4.00
  -1 -15  -2  225.68    9.30
  -1  -8  -7   84.19    3.60
  -1  -6  -7  332.57    4.80
  -1   2  -2  213.48    3.40
   0 -16   8   -0.40    3.00
   0 -10  -2   31.90    3.00
   0  -7  -3    2.20    2.30
   0  -6  -3   28.70    2.60
   1 -14  13   -0.40    3.70
   1 -14  14   -1.50    3.20
   1 -14  15    2.10    3.10
   1 -14  16   -0.40    2.90
   1 -14  17    5.80    3.30
   1 -14  18   -0.90    3.00
   1 -14  19   -1.90    2.70
   1 -13   9    2.00    4.80
   1 -12   7   -0.60    3.60
   1 -11   5   59.49    4.40
   1  -9   3   28.50    3.50
   1   6  19   31.50    1.60
   2 -10  16   -0.20    4.40
   2 -10  17    0.30    4.40
   2 -10  21    0.30    3.40
   2 -10  22   47.30    5.00
   2  -9  13   57.59    5.30
   2  -9  25   15.30    3.40
   2  -9  26   -3.10    2.70
   2  -8  11  121.89    5.80
   2  -8  28    2.40    2.80
   2  -6  10   17.90    2.60
   2  -6  31    4.80    2.50
   2  -5  32    0.80    2.10
   2  -4  10   -0.50    2.60
   2  -4  33    6.60    2.50
  -6  -9 -19    5.20    0.90
  -4 -19  -8   15.50    3.90
  -4 -16 -12    5.20    2.70
  -4 -11 -15   60.49    3.40
  -3 -14 -11    2.30    2.80
  -3  -9 -13   31.30    2.20
  -2 -18  -2   -0.80    3.00
  -2 -17  -4    4.00    2.90
  -2 -10 -10   99.79    3.90
  -1 -18   5   -1.20    2.80
  -1   1  -3  432.16    3.80
   0 -17  11    6.50    3.80
   0 -17  12    1.00    3.20
   0 -17  13    9.30    3.90
   0 -16   7    8.50    3.70
   0 -15   4   76.19    6.10
   0 -12  -1    1.70    3.20
   0  -5  -3  292.77    4.70
   1 -14  11    1.60    3.20
   1 -14  12   16.40    3.90
   1 -13   8  354.66   11.00
   1 -12   6    5.90    3.60
   1  -7   2 1057.39   11.40
   1  -5   2 1035.70    9.30
   2 -10  14   -1.10    4.60
   2 -10  15   18.40    4.40
   2 -10  23    2.00    2.80
   2 -10  24   35.20    4.70
   2  -9  27   15.70    3.50
   2  -8  29    1.60    2.90
   2  -7  10   -4.40    2.20
   2  -7  31    5.30    2.90
   2  -6  32    0.20    2.70
   2  -3  10   86.79    4.10
   2  -3  34    3.20    2.20
   2   2  30    1.40    1.80
   2   3  23  143.69    2.90
   2   3  24    1.80    1.30
  -4 -18 -10    1.00    2.30
  -4 -15 -13    8.90    3.40
  -3 -19  -5    1.40    2.90
  -3 -17  -8    5.20    2.50
  -2 -16  -6   87.29    6.10
  -2 -15  -7   36.00    4.80
  -2 -14  -8    9.80    3.40
  -1 -17   1    1.10    2.70
  -1 -16  -1    2.70    3.30
   0 -14   1  184.28    8.10
   0 -13   0   88.19    5.40
   0 -11  -2  259.67    6.70
   0  -9  -3   19.10    2.50
   1 -13   7    0.80    4.80
   1 -11   4   22.90    3.50
   1 -10   3   46.20    4.10
   1  -8   2   81.89    3.90
   1   4  12 2348.67    6.60
   2 -11  17    3.60    3.20
   2 -11  21    4.20    3.20
   2 -10  13  342.27   10.00
   2 -10  25    3.90    3.10
   2 -10  26   -0.90    2.90
   2  -9  28   -1.40    2.80
   2  -8  10   50.89    4.20
   2  -8  30   -0.10    2.60
   2  -7   9   34.60    3.60
   2  -6   9   30.90    2.90
   2  -5   9   19.30    3.20
   2  -4   9  278.77    6.00
   2  -4  34    0.50    2.10
   2   3  26    5.50    1.50
  -5 -17 -14    3.80    2.50
  -4 -14 -14    7.00    3.00
  -4 -12 -15   48.70    3.60
  -3 -18  -7   10.00    3.20
  -3 -13 -12    2.00    2.20
  -2 -19  -1   15.70    3.80
  -2 -18  -3    8.10    3.50
  -2 -13  -9   50.89    3.90
  -2 -11 -10  186.68    5.60
  -2   0  -7    4.20    1.20
  -1 -18   3   19.90    4.30
  -1 -17   0    1.80    2.90
   0 -17   8   29.60    4.80
   0 -17   9    1.10    3.20
   0 -16   5   11.80    3.60
   0 -10  -3  192.38    5.70
   1 -15  13    1.10    3.40
   1 -15  14   36.90    5.40
   1 -15  15   11.10    3.30
   1 -15  16   16.50    3.90
   1 -14   9    4.30    3.00
   1 -13   6  155.68    8.10
   1  -9   2  510.55    8.80
   1  -4   2    6.50    2.10
   1   0   5    3.30    1.20
   1   5  15  122.39    2.10
   2 -11  14   71.19    6.30
   2 -11  15    4.80    4.70
   2 -11  16   16.60    4.30
   2 -11  22   22.40    3.80
   2 -11  23    3.00    3.00
   2 -11  24    1.90    3.00
   2 -10  12   37.60    4.50
   2 -10  27    7.60    3.50
   2  -9  10  148.49    6.20
   2  -8   9   10.40    3.60
   2   3  22   24.00    1.50
   2   3  27   13.20    1.80
  -6 -11 -19   -1.50    1.40
  -5 -16 -15    4.00    2.10
  -4 -19  -9    0.20    2.50
  -3 -19  -6    7.70    3.20
  -3 -17  -9   -0.20    2.60
  -3  -6 -13   22.20    1.00
  -3  -2 -11    4.40    1.30
  -1 -19   5    4.90    3.40
  -1 -18   2    2.30    3.00
   0 -17   7   -3.10    3.20
   0 -15   2  174.38    7.90
   0 -14   0   13.30    4.60
   0 -13  -1  201.48    7.10
   0 -12  -2  123.09    5.50
   1 -15  12    6.10    3.40
   1 -12   4   91.29    5.80
   1 -11   3   58.99    4.60
   1 -10   2   20.90    3.80
   1  -2   3   12.40    2.20
   2 -11  25    0.60    3.00
   2 -10  11  153.48    6.60
   2  -7   8    6.40    2.90
   2  -6   8   91.59    4.30
   2  -3   9  129.59    4.10
   2  -2  10   49.00    2.60
   2  -1  11    0.30    2.00
   2   3  21   12.10    1.40
   2   3  28   29.40    2.10
  -5  -4 -16  174.58    3.50
  -4 -17 -12   -1.40    2.30
  -2 -19  -2   12.00    3.80
  -2 -18  -4   11.20    3.70
  -2 -16  -7   -0.60    3.60
  -2 -12 -10    3.50    2.10
  -1 -19   4   -1.70    3.20
  -1 -18   1   46.60    5.60
   0 -17   6   -1.00    2.90
   0 -16   3    3.70    3.20
   0 -15   1    8.20    4.70
   0 -11  -3  144.09    5.50
   0  -4  -3  920.31    6.70
   1 -15  10   28.50    4.60
   1 -14   7   -0.60    4.20
   1 -13   5   24.10    4.70
   1  -8   1   62.29    3.60
   1  -7   1  628.14    8.60
   1  -6   1  100.59    3.70
   2 -12  15   12.40    3.60
   2 -12  16   18.80    3.80
   2 -12  17   -0.10    2.70
   2 -12  18   10.00    3.20
   2 -12  22    1.60    3.20
   2 -12  23   -3.10    3.10
   2  -9   9  122.29    5.80
   2   3  29    5.60    1.60
  -5 -13 -17   -0.80    2.20
  -4 -19 -10    2.30    2.90
  -3 -14 -12   -0.50    2.50
  -3 -12 -13   22.40    2.90
  -2 -17  -6    8.40    3.00
  -2 -14  -9   62.69    5.20
  -1 -19   3    0.80    3.20
   0 -17   5   15.00    4.00
   0 -14  -1    0.20    3.90
   0 -13  -2  104.89    5.60
   0  -9  -4  827.12   10.00
   0  -8  -4   12.30    2.70
   0  -7  -4 1779.32   12.40
   0   3   4   49.90    1.90
   1 -16  13   16.00    4.30
   1 -16  14   -0.40    3.40
   1 -16  15    5.80    3.60
   1 -16  16    2.80    3.10
   1 -15   9   62.79    5.80
   1 -14   6   27.80    5.40
   1 -13   4    1.00    4.60
   1 -12   3   12.70    3.50
   1 -11   2   44.80    4.40
   1  -9   1   29.80    3.10
   1  -5   1  315.97    5.50
   1   6  20    0.10    1.20
   2 -12  13   11.00    4.60
   2 -12  24    4.30    3.40
   2 -11  11  201.98    8.40
   2  -9   8   95.89    5.30
   2  -4   8  310.67    5.90
   2   1  14  110.89    2.70
  -4  -2 -13   37.90    2.20
  -3 -19  -7   -0.20    2.60
  -2 -19  -3    3.50    2.70
  -2 -18  -5    7.30    3.10
  -1 -18   0   -0.90    3.00
   0 -18   7   -1.20    3.20
   0 -17   4    1.30    3.00
   0 -16   2    0.90    2.80
   0 -15   0  119.59    7.20
   0 -10  -4   14.00    2.80
   0  -6  -4  685.13    7.20
   0   5   8  346.97    4.80
   1 -16  11   14.30    4.30
   1 -16  12   36.80    4.90
   1 -15   8   76.39    5.70
   1 -14   5   61.19    6.10
   1 -10   1    0.60    2.40
   1  -3   2    8.60    2.00
   2 -13  17    5.10    3.70
   2 -13  18    8.90    3.60
   2 -13  19    7.00    3.50
   2 -13  22    5.70    3.40
   2 -12  12   22.00    4.70
   2 -11  10  673.23   13.40
   2  -8   7   -1.30    3.30
   2  -7   7    5.40    2.40
   2  -5   7  210.38    5.80
  -5 -18 -14   -2.30    2.00
  -5 -17 -15    2.30    2.10
  -3 -18  -9    2.90    2.50
  -3 -17 -10    0.10    2.40
  -2 -17  -7   28.80    4.30
  -2 -16  -8   23.10    4.40
   0 -18   6    1.00    3.40
   0 -17   3   13.90    3.90
   0 -16   1    6.60    3.10
   0   4   6   58.49    2.20
   1 -15   7   45.30    5.00
   1 -13   3   12.20    4.30
   2 -13  14   34.00    4.60
   2 -13  15   13.90    3.60
   2 -12  11   48.00    5.60
   2 -11   9  270.17    8.70
   2 -10   8   15.90    3.30
   2  -9   7  263.67    7.20
   2   3  20    0.20    1.10
   3  -6  21   27.50    4.20
   3  -6  22   18.60    3.80
   3  -6  23    6.80    4.00
   3  -5  20    8.30    3.20
   3  -5  21   11.90    3.50
   3  -5  22   22.50    3.80
   3  -5  23   -1.90    3.20
   3  -5  24    5.00    3.00
   3  -4  21   -0.60    3.00
   3  -4  22   14.80    3.20
   3  -4  23    1.40    3.40
   3  -4  24   11.60    3.70
  -4 -19 -11    7.00    2.90
  -4 -18 -12    2.90    2.40
  -3 -19  -8    3.50    2.80
  -3 -13 -13   57.69    4.00
  -2 -19  -4    0.50    2.40
  -2 -18  -6    2.00    2.90
  -2 -15  -9   48.50    4.90
  -2 -11 -11   -2.10    2.10
  -1 -19   1   13.90    3.80
  -1 -13  -7   35.10    3.90
   0 -18   5   30.80    4.90
   0 -15  -1    9.90    4.40
   0 -14  -2   36.80    4.40
   0 -13  -3  264.37    7.80
   1 -17  13    2.90    3.40
   1 -16   8    3.20    3.20
   1 -16   9    5.70    3.40
   1 -15   6    7.30    3.40
   1 -14   4    9.70    4.60
   1 -11   1    6.60    3.10
   1  -9   0  518.35    8.70
   1  -8   0   15.60    3.20
   1  -7   0  611.04    8.30
   1  -4   1  415.16    5.60
   2 -14  18    0.80    3.10
   2 -14  19   21.40    4.60
   2 -13  12   75.49    5.80
   2 -13  13    4.10    3.20
   2  -8   6  135.89    5.30
   2  -7   6  442.26    7.90
   2  -6   6  752.52    9.90
   2  -4   7   28.80    3.30
   2  -1  10   52.79    2.60
   2   2  16  350.86    3.70
   3  -7  19  166.28    7.30
   3  -7  20    0.90    3.70
   3  -7  21    1.20    3.80
   3  -7  22   56.19    5.80
   3  -7  23   14.20    4.00
   3  -7  24   25.00    4.30
   3  -6  20    0.60    3.20
   3  -6  24   11.20    3.50
   3  -6  25   22.90    4.20
   3  -5  19   69.59    4.70
   3  -5  25   54.89    5.10
   3  -5  26   -0.30    2.80
   3  -4  20   19.70    3.40
   3  -4  26   76.29    5.60
   3  -3  22    1.10    2.80
   3  -3  23   29.60    3.50
   3  -3  24    2.00    3.00
  -4 -16 -14    4.10    2.60
  -2 -14 -10   -0.30    2.90
  -2 -12 -11   16.40    2.80
  -2  -7 -11   29.90    1.90
  -1 -16  -5    4.10    3.80
  -1 -15  -6   -0.20    3.50
   0 -18   4   -0.10    3.20
   0 -17   2    7.10    3.40
   0 -16   0    0.70    2.70
   0 -12  -4   -0.40    3.10
   0  -2  -2 3612.54    8.70
   1 -17  11   -0.40    3.10
   1 -17  12   17.10    4.30
   1 -16   7    4.30    3.60
   1 -15   5   20.00    3.60
   1 -14   3   11.10    4.80
   1 -13   2   26.40    3.90
   1 -12   1  203.08    7.00
   1 -10   0   53.79    3.60
   1   6  21   65.29    2.00
   2 -14  14   19.30    4.40
   2 -14  15   -3.40    3.30
   2 -14  16    7.80    3.30
   2 -13  11    1.10    3.00
   2 -12   9   15.60    4.70
   2  -9   6   55.39    4.30
   3  -8  19  185.88    8.60
   3  -8  20    4.20    4.20
   3  -8  21   23.40    4.10
   3  -8  23   -1.90    2.80
   3  -8  24   18.90    3.40
   3  -7  18   66.39    5.00
   3  -7  25    2.70    2.60
   3  -7  26   -0.60    2.40
   3  -6  17   29.20    3.70
   3  -6  26   11.40    3.20
   3  -6  27    7.10    2.70
   3  -5  17   16.10    2.90
   3  -5  27   12.70    3.80
   3  -4  18   50.59    3.50
   3  -4  27   35.70    4.10
   3  -3  20    1.70    2.00
   3  -3  21   57.99    3.90
   3  -3  25  134.29    6.10
   3  -3  26    4.80    3.30
  -3 -18 -10    2.80    2.40
  -3 -17 -11   26.80    3.60
  -3 -14 -13   26.50    3.60
  -2 -19  -5    0.30    2.70
  -2 -17  -8    3.70    2.80
  -2 -16  -9    7.50    3.30
  -1 -17  -4   13.10    3.50
  -1 -14  -7  198.98    7.60
  -1 -12  -8   89.09    4.30
   0 -17   1   22.30    4.10
   0 -15  -2    1.70    4.30
   0 -14  -3    1.00    3.60
   0  -9  -5   57.79    3.40
   0  -8  -5    6.80    3.00
   1 -17   9   16.90    4.10
   1 -17  10   14.70    4.10
   1 -16   6   -1.90    3.40
   1 -15   4   12.40    3.90
   1 -11   0  360.06    8.50
   2 -14  12   -2.30    3.30
   2 -14  13    2.10    3.00
   2 -13  10  319.97   10.90
   2 -11   7  127.99    6.50
   2 -10   6   21.50    3.70
   2  -5   6  244.28    5.60
   3  -9  19   45.00    5.60
   3  -9  20    6.70    4.10
   3  -9  22   38.30    4.60
   3  -9  23    7.70    3.20
   3  -8  25   -0.10    2.60
   3  -8  26   12.00    3.40
   3  -7  27    1.90    2.80
   3  -6  28    1.40    2.60
   3  -5  28    3.40    2.20
   3  -5  29   11.30    3.10
   3  -4  17   10.40    2.80
   3  -4  28   46.90    4.40
   3  -4  29    4.00    2.50
   3  -3  28    3.70    2.80
   3  -2  21   57.59    3.60
   3  -2  22   18.90    2.80
   3  -2  23    1.40    2.20
   3  -2  24   13.90    3.00
   3  -2  25    3.00    2.90
   3  -2  26  144.49    6.00
  -5 -18 -15    4.80    2.20
  -4 -15 -15    0.40    2.70
  -4 -12 -16   25.70    3.00
  -4  -9 -16   14.60    1.60
  -3 -10 -14    7.70    1.80
  -2 -20  -4    0.40    3.20
  -2 -18  -7   -1.20    2.60
  -2 -15 -10    1.20    3.10
  -2 -13 -11   39.40    3.70
   0 -16  -1   20.80    4.10
   0 -13  -4  282.77    8.00
   0 -11  -5   31.10    3.30
   1 -14   2    2.30    4.70
   1 -13   1  116.79    6.30
   2 -15  16    0.50    2.90
   2 -15  17    7.00    3.70
   2 -14  11   14.00    4.00
   2 -13   9   14.90    4.80
   2 -12   7   -3.10    4.10
   2 -11   6  157.08    6.70
   2  -9   5    4.50    3.20
   2  -8   5   -0.70    2.30
   2  -3   7   35.00    2.70
   2   1  13   14.40    1.90
   3 -10  20   13.50    3.70
   3 -10  21   -0.40    3.10
   3  -9  16   11.80    5.10
   3  -9  24   33.00    4.50
   3  -9  25   13.30    3.70
   3  -9  26    3.80    3.20
   3  -8  15  114.89    6.30
   3  -8  27    1.20    2.70
   3  -7  28    0.40    2.50
   3  -7  29    1.40    2.60
   3  -6  29   -0.70    2.20
   3  -5  30    0.30    2.30
   3  -4  16   -0.60    2.50
   3  -4  30    5.80    2.50
   3  -3  29   26.40    3.70
   3  -2  20   25.80    2.80
   3  -2  27    2.00    2.80
  -5 -17 -16    2.00    2.20
  -5 -15 -17    0.60    2.30
  -4 -19 -12    2.20    2.20
  -4 -18 -13   -1.00    2.40
  -4 -17 -14    2.00    2.10
  -4  -4 -14   17.40    1.20
  -3  -9 -14   31.40    2.20
  -2 -19  -6   11.70    3.40
  -1 -19  -2    2.30    3.10
  -1 -17  -5   20.00    3.70
  -1 -16  -6   27.10    4.40
  -1 -15  -7   63.89    5.80
  -1 -13  -8   11.70    3.20
   0 -19   4    3.40    3.30
   0 -18   2    3.60    2.90
   0 -17   0   -2.70    2.60
   0  -7  -5  177.98    4.30
   1 -17   7   19.90    4.50
   1 -16   5   -4.70    2.70
   1 -15   3   47.50    5.10
   1 -10  -1   68.89    4.20
   1  -9  -1   13.20    2.50
   1  -8  -1  189.78    5.40
   1   5  16   41.30    1.60
   2 -15  14    0.50    2.90
   2 -14  10    8.80    3.40
   2 -13   8    2.50    4.20
   2 -10   5   24.40    3.80
   2  -6   5   56.29    3.90
   2  -2   8 1327.67    9.40
   3 -10  22    1.70    2.50
   3 -10  23    3.70    3.00
   3 -10  24    8.60    3.60
   3 -10  25   12.60    3.60
   3  -9  15   18.60    4.40
   3  -9  27   -3.20    2.70
   3  -8  14   -2.00    3.40
   3  -8  28    7.00    3.10
   3  -8  29    1.30    2.60
   3  -7  14   34.40    3.70
   3  -7  30   -1.90    2.50
   3  -6  14   78.29    4.70
   3  -6  30    0.60    2.50
   3  -5  31    3.10    2.70
   3  -3  17   97.39    4.30
   3  -3  30    4.10    2.40
   3  -2  19    1.20    2.20
   3  -2  28   23.00    3.70
  -5  -3 -15   86.29    3.00
  -3 -18 -11    0.80    2.50
  -3 -15 -13   18.30    3.60
  -3  -4 -12  106.19    1.20
  -2 -20  -5   21.40    4.60
  -2 -18  -8    0.40    2.60
  -2 -17  -9   37.30    4.70
  -2 -14 -11   45.20    4.50
  -1 -18  -4    0.30    3.00
  -1 -10  -9    6.90    2.20
  -1   2  -1 1202.18    7.10
   0 -19   3    0.40    3.40
   0 -18   1    6.00    3.80
   0 -17  -1   11.00    3.70
   0 -16  -2   11.60    3.80
   0 -15  -3   17.90    4.50
   0 -14  -4   13.90    4.30
   1 -17   6    5.10    3.70
   1 -16   4   10.00    3.40
   1 -14   1   32.90    5.30
   1 -13   0   33.20    4.70
   1 -11  -1   67.69    4.90
   1  -7  -1  551.94    7.90
   2 -15  11   72.59    6.00
   2 -14   9    1.70    2.90
   2 -13   7    3.90    4.90
   2 -11   5    6.60    3.10
   2  -8   4   81.29    4.40
   2  -5   5  157.08    5.00
   3 -11  17    2.30    3.10
   3 -11  20    4.60    3.20
   3 -11  21    5.30    3.10
   3 -11  23    3.20    2.90
   3 -10  16   30.10    4.90
   3 -10  26   36.50    4.70
   3  -9  14   36.70    4.60
   3  -9  28   -1.70    2.50
   3  -8  13   23.80    4.00
   3  -7  13    8.70    3.50
   3  -6  13  311.57    7.80
   3  -6  31    3.10    2.40
   3  -4  31   -3.50    2.10
   3  -3  16   24.70    2.70
   3  -3  31   -0.90    2.00
   3  -2  29   -2.50    2.80
   3  -1  22   -0.10    2.00
   3  -1  23   -0.80    2.00
   3  -1  24    0.70    2.40
   3  -1  25  127.39    5.00
   3  -1  26   -1.70    2.50
  -5 -12 -18    8.90    2.30
  -5 -10 -18    4.90    1.40
  -4 -16 -15    8.40    2.80
  -3 -19 -10    5.20    2.70
  -3 -17 -12    5.70    2.60
  -3 -13 -14    1.20    2.70
  -2 -19  -7    5.10    3.10
  -2 -16 -10    6.40    3.70
  -1 -19  -3    4.60    3.40
  -1 -14  -8   19.50    3.70
  -1 -11  -9    6.90    2.30
   0 -13  -5    6.70    3.10
   0  -6  -5   69.49    2.90
   1 -18   8    3.50    3.50
   1 -17   5    4.60    3.30
   1 -16   3    4.40    3.20
   1  -6  -1   51.59    3.20
   1  -2   2  216.38    3.30
   1   6  22   77.49    2.10
   2 -16  15    3.70    3.70
   2 -14   8   23.40    3.90
   2 -12   5   12.20    4.30
   2 -10   4   -0.40    3.30
   2  -7   4  447.16    7.60
   2  -1   9   70.79    2.60
   3 -11  15    0.20    4.00
   3 -11  16   54.09    5.70
   3 -11  24   23.20    4.10
   3 -11  25   -1.70    3.10
   3  -9  13  137.89    6.70
   3  -8  12   24.20    3.80
   3  -7  12   28.90    4.10
   3  -5  13   22.00    3.00
   3  -5  32    0.10    2.20
   3  -4  32   13.80    2.70
   3  -2  30   23.40    3.20
   3  -1  21  416.46    7.10
   3  -1  27   33.70    3.40
   3  -1  28   -0.40    2.50
  -5 -13 -18    1.70    2.00
  -4 -19 -13    3.60    2.40
  -4  -8 -16    5.70    1.00
  -3  -8 -14   47.70    2.00
  -2 -20  -6    5.60    3.10
  -2 -15 -11   13.70    3.90
  -2 -12 -12   27.80    3.00
  -2 -11 -12   38.50    2.70
  -2 -10 -12    8.00    1.90
  -2  -6 -11   54.69    2.00
  -1 -17  -6    2.90    3.00
  -1 -16  -7   56.89    5.40
  -1 -12  -9  140.19    5.10
   0 -19   2    1.20    3.00
   0 -18   0    2.80    2.90
   0 -17  -2   14.40    3.70
   0 -10  -6    1.40    2.30
   1 -18   7    5.90    3.60
   1 -14   0   -3.90    4.40
   2 -16  12    1.70    3.10
   2 -16  13    5.00    3.30
   2 -15   9    4.60    3.50
   2 -14   7    5.50    3.90
   2 -11   4   65.39    4.50
   2  -6   4  125.59    5.20
   3 -12  16    0.80    3.10
   3 -12  17   20.30    4.20
   3 -12  20   11.90    3.60
   3 -12  21    4.00    3.10
   3 -12  22    0.40    3.10
   3 -11  14   84.29    6.80
   3 -10  13   35.40    4.70
   3  -9  12   45.10    4.30
   3  -4  33   -0.60    2.00
   3  -3  15  134.39    4.30
   3  -3  32   -2.50    1.90
   3  -2  17   14.00    2.20
   3  -1  20   42.10    2.80
   3  -1  29   37.20    3.50
  -5 -18 -16   -1.20    1.90
  -4 -18 -14   -0.30    2.20
  -3 -14 -14    3.80    2.70
  -2 -18  -9    0.90    2.50
  -1 -20  -2   11.70    3.60
  -1 -19  -4    7.50    3.40
  -1 -15  -8   58.69    5.20
  -1 -13  -9   57.29    4.30
   0 -19   1   -2.70    3.10
   0 -18  -1    2.60    3.20
   0 -11  -6  125.39    4.70
   0  -9  -6  303.27    5.90
   0  -4  -4   12.30    1.90
   1 -18   6   -0.90    2.70
   1 -16   2    0.80    2.80
   1 -11  -2   10.50    3.70
   1 -10  -2    3.10    2.40
   1  -9  -2   80.29    3.80
   1  -8  -2    4.30    3.40
   1  -1   3  446.46    3.80
   2 -16  10    2.50    3.30
   2 -16  11    7.50    3.30
   2 -15   8    1.40    3.00
   2 -14   6   44.90    6.00
   2 -13   5   42.80    5.30
   2 -12   4   11.50    4.40
   2 -10   3   11.20    3.80
   2  -9   3   31.80    4.00
   2  -8   3   42.70    3.80
   2  -3   6 1299.17   10.00
   2   2  15    8.90    1.30
   3 -12  14   14.10    3.80
   3 -12  15    4.50    3.40
   3 -11  13   42.60    5.00
   3 -10  12    0.70    3.50
   3  -9  11   52.89    4.80
   3  -8  11  116.39    5.20
   3  -7  11  126.19    5.30
   3  -5  12  393.56    7.80
   3  -3  33   37.10    3.60
   3  -2  32   -1.30    1.70
   3  -1  30   22.10    3.20
  -5 -14 -18    5.10    2.30
  -4 -17 -15   16.10    2.90
  -3 -19 -11   -1.00    2.30
  -3 -18 -12    5.00    2.60
  -2 -20  -7    0.70    2.90
  -2 -19  -8   -2.90    2.70
  -2 -13 -12  104.09    4.90
  -2   1  -5   38.30    2.00
  -1 -20  -3    0.80    3.10
  -1 -17  -7   41.70    4.80
   0 -12  -6   17.30    2.80
   0  -8  -6    8.20    2.50
   1 -18   5    4.90    3.00
   1 -16   1    5.00    3.10
   1 -15   0  120.09    7.20
   1 -14  -1   57.99    5.70
   1 -12  -2   11.90    3.40
   2 -16   9    2.20    3.40
   2 -15   7   -0.30    3.30
   2  -7   3  194.18    6.10
   2  -4   5   -1.70    2.00
   2  -2   7  113.59    3.30
   3 -13  16    8.20    3.30
   3 -13  17   12.00    3.60
   3 -13  18    3.30    3.60
   3 -13  21    0.30    2.70
   3 -12  13   59.89    5.50
   3 -10  11    2.20    4.00
   3  -9  10   20.10    3.90
   3  -2  16   78.19    3.40
   3  -1  31   -0.20    2.50
   3   0  24   23.80    2.70
   3   0  25   14.60    2.50
   3   0  26  150.98    5.20
  -3 -15 -14    4.90    3.00
  -2 -14 -12    1.50    2.70
  -1 -19  -5    8.60    3.40
  -1 -18  -6    1.50    2.50
  -1 -16  -8   39.60    5.30
  -1   3   1  297.17    4.20
   0 -19   0   -0.40    2.90
   0   4   7 1174.28    7.20
   1 -18   4    1.30    3.30
   1 -17   2   -0.20    3.20
   1 -13  -2  115.19    6.20
   1  -7  -2   63.89    3.60
   1  -5  -1 1252.07    9.60
   1   6  23  145.19    2.60
   2 -17  11   25.10    4.80
   2 -17  12    4.20    3.30
   2 -16   8   10.20    3.90
   2 -15   6   10.20    3.50
   2 -13   4  229.48    8.50
   2 -12   3    4.60    4.20
   2  -5   4  674.33    8.20
   3 -13  14   14.30    4.10
   3 -13  15    2.90    2.90
   3 -12  12   12.60    4.70
   3 -11  11  190.68    8.00
   3 -10  10   25.10    4.50
   3  -7  10  166.58    5.60
   3  -5  11  745.93   10.00
   3  -4  12  516.75    8.20
   3  -1  18  429.16    6.70
   3   0  23    2.50    2.10
   3   0  27    2.60    2.40
   3   0  28    0.40    2.30
  -5  -5 -16    8.00    1.40
  -4 -19 -14   -0.50    2.00
  -2 -19  -9   23.10    3.90
  -2 -18 -10    0.90    2.50
  -1 -20  -4   24.80    4.40
  -1 -15  -9    0.70    3.20
   0  -7  -6  274.67    5.20
   1 -18   3   -0.60    3.10
   1 -16   0   56.69    5.20
   1 -15  -1   -2.30    4.60
   1 -10  -3   66.59    4.10
   2 -17  10    2.00    3.40
   2 -16   7    3.60    3.10
   2 -14   4   11.00    4.90
   2 -13   3    2.00    4.60
   2 -10   2  135.19    6.10
   2  -6   3  112.29    4.40
   3 -14  15   38.50    5.00
   3 -14  16    2.20    3.40
   3 -14  17    3.40    3.50
   3 -14  18    3.40    3.40
   3 -13  12    4.30    3.30
   3 -13  13    4.10    2.80
   3 -12  11   -4.40    4.30
   3 -10   9   29.40    4.50
   3  -9   9    2.70    3.40
   3  -8   9  137.89    6.30
   3  -6  10  379.86    7.40
   3  -2  15   75.29    3.30
   3   0  22   43.10    2.80
   3   0  29    6.00    2.50
  -5  -9 -18    7.10    0.90
  -4 -18 -15    2.20    2.10
  -4 -16 -16   15.00    2.90
  -4  -3 -13    0.80    1.50
  -3 -19 -12    1.40    2.40
  -3 -16 -14    3.50    2.50
  -2 -20  -8   -1.20    2.40
  -2 -17 -11   -0.30    2.70
  -2   0  -6 1494.85    7.50
  -1 -19  -6   -2.50    2.50
  -1 -18  -7    3.50    3.10
  -1 -17  -8    5.20    2.90
  -1 -12 -10  118.39    4.70
  -1 -10 -10   26.40    2.40
  -1   1  -2   37.80    1.50
   0 -10  -7   72.29    3.60
   0  -5  -5 1232.68    8.20
   0   3   5   93.19    2.20
   1 -19   5    5.10    3.20
   1 -17   1    9.70    3.40
   1 -14  -2   30.80    4.20
   1 -12  -3    2.00    3.00
   1 -11  -3   14.00    3.10
   1  -9  -3    1.30    2.10
   1   4  13  165.88    2.10
   2 -17   8   31.70    5.10
   2 -17   9    5.00    3.60
   2 -15   5   20.60    3.80
   2 -12   2   33.40    4.40
   2 -11   2   79.59    4.70
   2  -8   2   83.39    4.10
   2  -1   8  123.79    3.00
   3 -14  13   17.30    4.00
   3 -13  11    4.20    3.60
   3 -11   9   -1.80    4.10
   3  -1  17    7.70    2.20
   3   0  21   13.30    2.00
   3   0  30    2.70    2.30
  -3 -18 -13   -0.60    2.30
  -3 -11 -15    4.50    2.10
  -1 -20  -5   -5.30    2.60
  -1 -16  -9   10.20    4.00
  -1 -13 -10   11.70    2.80
  -1  -9 -10    1.50    1.90
   0  -9  -7    1.90    2.20
   1 -19   4    0.00    2.80
   1 -18   2    2.80    2.80
   1 -17   0   88.79    6.10
   1 -16  -1   -2.40    3.30
   1 -15  -2  228.98    9.10
   1 -13  -3   87.49    5.40
   1  -6  -2  182.68    4.30
   1   6  24    9.90    1.10
   2 -17   7    7.90    3.70
   2 -15   4   76.69    5.60
   2 -14   3   12.70    4.30
   2 -13   2  123.79    7.10
   2  -7   2   11.10    3.30
   2   3  18   61.69    1.40
   2   4  26   22.50    1.10
   3 -15  15    5.50    3.60
   3 -15  16    2.00    3.30
   3 -15  17    8.80    3.50
   3 -14  12   18.20    4.00
   3 -13  10  124.49    6.90
   3 -12   9  157.18    8.20
   3 -10   8    7.00    3.10
   3  -9   8   49.60    3.80
   3  -8   8  183.68    6.70
   3  -5  10  447.96    7.60
   3  -4  11  130.79    4.30
   3  -2  14  481.75    6.80
   3   0  20   60.99    2.90
  -4 -17 -16   -1.00    1.70
  -4 -12 -17    7.90    2.20
  -3 -17 -14    1.50    2.10
  -2 -20  -9    2.20    2.70
  -2 -19 -10   -1.50    2.40
  -2 -16 -12   35.70    4.60
  -2 -11 -13   19.10    2.30
  -1 -14 -10   -0.60    2.90
   0 -17  -5   -4.00    3.10
   1 -19   3    4.50    3.30
   1 -18   1    7.90    3.50
   1 -14  -3  142.99    7.30
   1   5  17   13.90    1.30
   2 -17   6    6.20    3.50
   2 -11   1   20.80    4.00
   2  -9   1   51.09    4.00
   2  -5   3  107.09    4.10
   2  -4   4  801.62    8.10
   3 -15  13    2.10    3.50
   3 -13   9   -2.40    4.30
   3 -12   8    1.20    4.80
   3 -11   8  213.38    7.90
   3  -1  16  171.08    4.30
   3   0  31    0.70    2.10
  -4 -19 -15    2.80    2.30
  -4 -14 -17   25.00    3.30
  -4  -2 -12  168.68    3.50
  -3 -15 -15    2.40    2.80
  -2 -18 -11    1.70    2.60
  -2 -14 -13   68.49    4.90
  -2 -13 -13    4.40    2.30
  -1 -18  -8    5.60    3.00
  -1 -17  -9    7.50    3.10
  -1 -15 -10   62.99    5.30
   0 -19  -3    5.70    3.40
   0 -16  -6  106.19    6.10
   1 -19   2   -2.30    2.70
   1 -17  -1   12.80    3.50
   1 -16  -2  151.18    7.20
   1 -11  -4  232.28    6.70
   1  -7  -3  229.68    5.60
   2 -18   8   14.40    3.80
   2 -16   4    2.10    2.80
   2 -15   3    9.00    3.40
   2 -14   2    6.90    4.30
   2  -8   1  248.38    6.20
   2  -6   2   89.09    4.50
   3 -15  12    1.00    2.90
   3 -14  10   -1.20    2.90
   3 -11   7   80.79    6.20
   3  -9   7   60.39    4.30
   3  -6   8  246.48    6.40
   3  -5   9  398.66    7.40
   3   0  19    9.20    1.90
   4  -9  20   41.80    4.60
   4  -9  22   46.00    4.70
   4  -9  23    1.80    2.90
   4  -9  24   -1.90    2.60
   4  -8  20   26.00    4.20
   4  -8  22   30.90    4.20
   4  -8  23   12.30    3.30
   4  -8  24    3.60    2.90
   4  -8  25   -0.40    2.50
   4  -7  20   51.79    5.20
   4  -7  21   88.59    6.30
   4  -7  22   13.80    4.00
   4  -7  23    9.90    3.60
   4  -7  24    5.50    2.80
   4  -6  23   10.20    3.30
   4  -6  24    6.30    3.50
  -3 -19 -13    7.70    2.60
  -3   0  -8   28.00    2.10
  -2 -17 -12    8.00    3.00
  -2  -1  -7  255.97    2.80
   0 -20  -2    2.50    2.90
   0 -18  -5    6.00    3.30
   0 -15  -7   54.89    5.00
   0  -8  -7   -0.30    2.10
   0  -6  -6   13.60    2.00
   1 -15  -3   22.10    5.10
   1 -13  -4  100.69    5.50
   1 -12  -4  116.49    5.20
   1 -10  -4   -2.50    2.10
   1  -9  -4  408.46    7.40
   1  -4  -1  118.69    3.40
   1  -3   0   38.20    2.70
   2 -18   7   20.30    4.20
   2 -17   5    4.40    3.20
   2 -16   3   -2.40    3.10
   2 -15   2  174.58    8.30
   2  -2   6 3785.22   14.90
   3 -16  13   11.40    3.60
   3 -16  14   12.60    3.70
   3 -15  11    4.70    3.20
   3 -14   9   32.60    4.40
   3 -12   7   75.99    5.90
   3  -7   7  218.68    6.20
   3  -4  10  484.75    7.50
   4 -10  20   24.10    3.90
   4 -10  21   23.20    4.30
   4 -10  22   15.40    3.70
   4 -10  23   25.00    4.10
   4 -10  24   19.50    3.70
   4 -10  25   -1.20    2.80
   4  -9  18   49.99    5.50
   4  -9  25    3.20    2.80
   4  -9  26   16.90    3.90
   4  -8  18   21.50    5.00
   4  -8  19   -3.20    3.60
   4  -8  26    3.30    2.70
   4  -8  27    5.70    2.80
   4  -7  19  101.99    6.30
   4  -7  26    1.00    2.50
   4  -7  27    3.30    2.80
   4  -6  20    4.20    3.60
   4  -6  21   35.40    4.40
   4  -6  22   27.20    4.60
   4  -6  25   -0.10    2.70
   4  -6  26    7.60    2.90
   4  -6  27    4.20    2.60
   4  -5  24   -1.80    3.70
  -6  -5 -17   72.09    2.90
  -4 -18 -16   -1.40    2.00
  -3 -18 -14   -1.20    2.30
  -2 -20 -10   10.30    3.10
  -2 -19 -11    0.90    2.60
  -2 -15 -13   -3.10    2.60
  -2  -7 -12  166.78    3.00
  -1 -20  -7    5.60    3.50
  -1 -19  -8   -2.10    2.60
  -1 -16 -10  122.49    7.40
  -1 -12 -11   36.40    3.20
   0 -20  -3   28.60    4.50
   0 -19  -4   12.30    3.50
   1 -19   1   10.20    3.50
   1 -18  -1    0.40    2.90
   1 -17  -2   33.30    4.40
   1 -14  -4    0.60    3.60
   2 -18   6    3.40    3.10
   2 -17   4    6.30    3.60
   2 -14   1   18.90    4.30
   2 -12   0   34.90    4.40
   2 -11   0   10.50    3.40
   2 -10   0    8.60    3.00
   2  -7   1  457.85    7.80
   3 -16  11    2.00    3.50
   3 -16  12    5.30    3.00
   3 -15   9   17.40    4.30
   3 -14   8   11.30    3.50
   3 -13   7    6.90    4.50
   3 -12   6    9.00    4.80
   3 -11   6   69.89    5.50
   3 -10   6   31.60    3.90
   3  -9   6   25.80    3.90
   3  -3  11  843.72    9.20
   3   0  18   18.60    2.00
   3   1  24    4.70    1.90
   3   1  25  120.69    3.80
   3   1  26   14.60    2.20
   3   1  27    8.10    2.00
   3   1  28    9.90    2.20
   4 -11  19    3.00    3.20
   4 -11  20   16.50    4.10
   4 -11  21    4.30    3.00
   4 -11  22    6.50    3.50
   4 -11  23   -4.50    2.80
   4 -11  24    2.10    3.00
   4 -10  18    9.40    3.00
   4 -10  26    4.00    3.00
   4  -9  27   25.20    3.80
   4  -8  17  129.59    7.10
   4  -8  28   -0.80    2.40
   4  -7  17    3.90    3.50
   4  -7  29    9.90    3.00
   4  -6  18    7.30    3.30
   4  -6  19    3.30    3.30
   4  -6  28    6.10    2.80
   4  -5  21  117.49    6.30
   4  -5  22    0.80    3.30
   4  -5  23   51.59    4.80
   4  -5  25   14.70    3.30
   4  -5  26   13.40    3.30
   4  -5  27    3.90    2.70
  -3  -9 -15   -0.10    1.30
  -2 -18 -12   12.00    3.10
  -2 -16 -13   13.10    3.40
  -1 -18  -9    1.90    2.80
  -1 -11 -11   30.00    2.80
   0 -16  -7    2.90    3.50
   0 -14  -8   -2.40    3.20
   1 -19   0   19.80    4.20
   1 -16  -3   11.30    3.80
   2 -18   5    4.70    3.70
   2 -17   3    0.30    3.10
   2 -16   2   22.80    4.20
   2 -15   1   -4.60    4.40
   2 -13   0   50.49    4.70
   2  -9   0  753.42   10.40
   2   2  14    0.90    1.30
   3 -16  10   -0.60    3.10
   3 -13   6  256.37    9.90
   3  -8   6    3.10    2.50
   3   1  23   82.29    3.20
   3   1  29   10.40    2.40
   4 -12  19   12.80    3.80
   4 -12  20   17.90    4.00
   4 -12  22    4.20    3.20
   4 -10  15   -0.60    4.60
   4  -7  30   -1.30    2.30
   4  -6  17   12.40    3.80
   4  -6  29    4.60    2.60
   4  -6  30    8.50    2.80
   4  -5  19    7.50    3.20
   4  -5  28    9.00    2.80
   4  -5  29   33.40    4.00
   4  -4  23   -1.90    3.40
   4  -4  24   34.30    4.30
   4  -4  25    6.80    3.60
   4  -4  26    1.00    2.80
  -5  -4 -15   22.10    1.90
  -3 -17 -15   -0.20    2.00
  -1 -10 -11   49.60    3.10
   0 -20  -4   -1.10    3.00
   0 -19  -5   22.40    4.20
   0 -18  -6   33.10    4.50
   0 -17  -7    8.10    3.20
   0 -15  -8   64.69    5.60
   0  -7  -7  152.18    4.20
   1 -18  -2   17.40    4.20
   1 -17  -3   -0.30    2.90
   1 -15  -4   88.79    6.30
   1 -12  -5    3.10    3.00
   1 -11  -5  226.38    6.70
   1  -6  -3   91.89    3.50
   1   6  26   16.40    1.20
   2 -18   4    1.20    3.30
   2 -14   0    2.60    3.90
   2  -5   2  450.75    6.70
   2  -4   3  245.78    4.90
   2   0   9    3.50    1.70
   3 -17  11    7.00    3.50
   3 -16   9    0.90    3.40
   3 -11   5  263.17    8.10
   3 -10   5   46.50    4.30
   3  -9   5    9.00    3.80
   3  -7   6    1.50    2.30
   3  -4   9    4.40    2.60
   3   1  30    6.00    2.00
   4 -13  20    3.60    3.10
   4 -12  16   30.40    4.70
   4 -11  15    2.10    2.70
   4 -10  14   10.50    5.10
   4  -9  14    4.90    4.20
   4  -6  16   -0.10    3.10
   4  -6  31    2.20    2.40
   4  -5  18   -1.00    3.00
   4  -5  30    0.70    2.20
   4  -4  21    9.00    3.10
   4  -4  22   62.09    4.50
   4  -4  27   12.70    3.20
   4  -4  28    9.80    2.90
  -4 -19 -16    1.60    2.00
  -4 -17 -17    4.70    2.10
  -3 -19 -14    7.10    2.40
  -3  -3 -11   12.50    1.20
  -3  -2 -10  502.25    4.40
  -2 -20 -11    2.00    2.60
  -2 -17 -13   -0.30    2.40
  -1 -20  -8    1.30    3.00
  -1 -19  -9    7.40    3.30
   0  -9  -8   32.40    2.80
   1 -19  -1   11.10    3.30
   1 -14  -5  178.48    7.70
   1 -13  -5  102.89    5.40
   1 -10  -5   10.60    2.40
   2 -17   2   30.20    4.30
   2 -16   1    2.80    2.90
   2 -15   0   74.89    6.60
   2 -13  -1  137.49    7.00
   2 -12  -1   28.70    3.70
   2 -11  -1    2.00    3.00
   2 -10  -1  221.48    6.70
   2  -1   7   66.69    2.50
   3 -17  10    3.40    3.00
   3 -16   8   22.30    4.20
   3 -15   7   16.00    3.70
   3 -14   6    4.20    3.00
   3 -13   5   53.29    6.10
   3  -8   5  298.37    7.60
   3  -3  10  361.26    6.50
   4 -13  16    6.10    3.30
   4 -12  14    8.00    3.50
   4 -12  15    2.20    2.80
   4 -11  13    2.50    4.40
   4 -10  13   33.20    5.30
   4  -9  13   13.30    4.20
   4  -8  14    7.00    3.50
   4  -4  29   19.90    3.10
  -3 -18 -15   11.70    2.80
  -2 -19 -12    2.00    2.20
  -2 -14 -14    1.30    3.00
  -2 -13 -14  168.28    5.90
  -2 -12 -14   -0.80    2.00
  -1 -18 -10   38.00    4.60
  -1 -16 -11    1.00    3.40
  -1   3   2  979.80    7.20
   0 -20  -5   13.40    4.00
   0 -19  -6    8.40    3.40
   0 -18  -7    3.60    2.90
   0 -16  -8   21.30    4.50
   0   4   8  146.09    2.80
   1 -15  -5   99.09    6.80
   1  -9  -5   36.30    3.30
   1  -7  -4  458.85    7.20
   2 -17   1   -0.10    3.40
   2 -14  -1   46.50    5.60
   2  -9  -1  134.39    5.10
   2  -7   0 1200.38   12.10
   3 -17   9   17.20    4.50
   3 -16   7    6.30    3.50
   3 -15   6  113.89    6.70
   3 -14   5   10.20    4.60
   3 -12   4    1.40    4.10
   3 -10   4   57.59    4.40
   3  -5   7   38.80    4.10
   3   1  21  384.76    5.60
   4 -14  16   53.49    5.50
   4 -14  17    9.60    4.00
   4 -13  14    1.10    3.30
   4 -13  15    6.20    3.10
   4 -12  13    9.20    3.40
   4 -11  12  120.99    7.50
   4 -10  12   31.50    5.20
   4  -9  12   14.40    4.20
   4  -8  13  107.99    5.70
   4  -5  32    0.30    2.00
   4  -4  19    6.30    2.60
   4  -4  30   12.20    2.60
   4  -4  31   10.90    2.90
   4  -3  23   78.99    4.60
   4  -3  24    2.20    3.00
   4  -3  25   22.90    3.50
   4  -3  26    2.00    3.30
   4  -3  27    2.10    2.90
  -4 -18 -17   -0.10    1.90
  -3 -15 -16   14.90    3.40
  -2 -18 -13    1.40    2.30
  -2 -15 -14  111.39    6.20
  -1 -17 -11    4.80    2.90
  -1  -9 -11  126.49    3.80
   0 -17  -8   15.00    3.50
   0 -14  -9   -3.20    3.20
   0 -13  -9   57.29    4.30
   0 -12  -9    8.20    2.50
   0   5  11  205.58    3.80
   2 -16   0   18.10    3.40
   2 -15  -1   36.50    5.60
   3 -17   8   13.40    3.90
   3 -16   6    0.10    3.30
   3 -15   5    3.90    3.60
   3 -13   4    6.50    4.30
   3  -9   4   48.10    4.20
   3  -7   5   94.49    4.20
   4 -14  14   20.60    4.30
   4 -14  15   -1.60    2.90
   4 -13  13   -2.80    3.10
   4 -12  12   10.40    3.60
   4 -10  11   22.30    5.10
   4  -8  12   58.39    4.80
   4  -3  21  181.88    6.00
   4  -3  22   41.00    3.50
   4  -3  28   13.40    3.00
   4  -3  29   84.09    5.70
  -4 -14 -18   15.60    2.70
  -3 -16 -16    0.20    2.30
  -2 -20 -12    6.20    2.70
  -1 -20  -9    8.20    2.90
  -1 -19 -10    1.30    2.70
  -1 -14 -12    3.10    2.80
  -1 -13 -12    0.70    2.40
   0 -20  -6    9.40    3.30
   0 -15  -9   56.49    5.10
   0  -4  -5   20.00    1.70
   1 -14  -6    1.20    3.80
   1 -13  -6   13.20    3.50
   1 -12  -6   -4.30    2.70
   1 -11  -6  435.56    8.90
   2 -19   3    3.20    3.00
   2 -18   1   -1.20    3.20
   2 -17   0    2.50    3.30
   2 -12  -2  185.48    6.60
   2  -8  -1   -1.50    2.80
   3 -17   7    8.50    3.50
   3 -14   4    5.40    4.20
   3 -12   3   10.00    4.20
   3 -11   3   15.70    4.00
   3 -10   3    2.80    3.80
   3  -8   4  406.26    8.20
   3  -2  11    5.80    2.60
   3   0  16    2.00    1.60
   4 -15  15    3.70    3.40
   4 -15  16    2.00    3.20
   4 -14  13   12.00    3.70
   4 -13  12   20.30    3.80
   4 -12  11  120.79    6.90
   4 -11  11   32.10    5.10
   4  -9  11  134.59    6.60
   4  -7  12   17.10    3.60
   4  -5  15   24.90    3.40
   4  -4  17    4.40    2.30
   4  -4  32    2.80    2.30
   4  -3  20    7.80    2.60
   4  -3  30    0.60    1.80
  -5 -11 -19    9.50    1.50
  -4 -15 -18    2.40    2.20
  -4 -13 -18    1.80    1.80
  -3 -17 -16    1.90    1.90
  -2 -19 -13   -2.40    2.10
  -1 -18 -11    1.10    2.40
  -1 -15 -12    6.20    3.10
   0 -19  -7    0.90    2.50
   0 -18  -8   29.20    4.30
   0 -16  -9    5.40    4.00
   0  -5  -6   16.40    1.80
   0  -3  -4   46.90    1.80
   1  -8  -5  129.89    4.90
   1   5  18   16.90    1.30
   2 -19   2    7.10    3.40
   2 -10  -2   22.60    2.90
   3 -14   3   32.60    5.50
   3  -3   9  121.49    4.40
   4 -15  13    7.90    3.80
   4 -15  14    5.20    2.80
   4 -14  12    0.10    2.80
   4 -13  11    3.50    3.00
   4 -12  10    3.30    4.90
   4 -11  10    4.30    4.10
   4 -10  10   26.20    4.00
   4  -9  10   -0.60    3.70
   4  -8  11   87.19    5.00
   4  -4  16   95.69    4.40
   4  -3  19    3.80    2.20
  -2  -8 -13    7.60    1.20
  -1 -20 -10   -0.90    2.60
  -1 -16 -12   49.30    4.80
  -1 -11 -12    7.10    2.30
   0 -17  -9    9.70    3.20
   1 -10  -6    1.50    2.00
   1  -1   2   36.00    1.40
   2 -19   1    2.90    3.20
   2 -18   0    2.00    3.50
   2 -17  -1   10.00    3.40
   2 -15  -2   -1.20    3.80
   2  -9  -2 1003.60   12.00
   2  -6   0  289.67    5.80
   2  -5   1   69.19    3.10
   3 -18   7   -1.70    3.00
   3 -17   5    2.50    3.30
   3 -15   3   -4.00    3.10
   3 -12   2   28.20    4.80
   3  -7   4   78.39    3.80
   3  -6   5   52.19    3.40
   3  -5   6  167.48    5.10
   4 -15  12    3.80    3.40
   4 -14  11   25.20    4.10
   4 -13  10   29.40    4.20
   4 -12   9   10.20    4.80
   4 -11   9   93.99    7.00
   4 -10   9   -0.60    3.90
   4  -8  10    4.40    3.30
   4  -7  11   14.40    3.60
   4  -6  12   33.20    3.80
   4  -3  18  219.18    5.90
   4  -2  23   11.00    3.00
   4  -2  24  139.79    5.60
   4  -2  26   33.90    3.60
   4  -2  27    1.30    2.60
   4  -2  28   -0.90    2.70
  -4 -12 -18   68.49    3.80
  -3 -18 -16    2.40    2.00
  -1 -19 -11    4.30    3.20
   0 -20  -7    9.30    3.10
   0 -19  -8   12.30    3.70
   0 -14 -10    1.80    3.10
   0 -13 -10   70.29    4.60
   0  -6  -7   80.09    2.80
   1  -6  -4 2689.13   14.40
   1  -5  -3 1706.43   10.80
   1  -4  -2  277.27    4.30
   2 -14  -3    2.90    4.30
   2 -12  -3    5.60    2.80
   2 -11  -3   38.10    4.30
   2  -7  -1    3.20    3.00
   3 -18   6   14.00    3.70
   3 -13   2   84.29    6.20
   3 -11   2    6.50    3.10
   3  -8   3   15.90    2.80
   3  -4   7    2.10    2.70
   4 -16  12   -1.90    3.00
   4 -16  13    0.10    2.90
   4 -15  11    3.20    3.10
   4 -14  10    1.40    2.90
   4 -13   9   32.60    4.20
   4  -9   9   48.00    4.30
   4  -4  15   11.20    2.70
   4  -2  22   95.69    4.40
   4  -2  29    0.70    2.80
  -2 -14 -15   25.10    3.70
  -1 -10 -12  100.49    3.80
   0 -18  -9   -3.10    2.80
   0 -15 -10    2.80    3.40
   0 -12 -10  201.78    6.10
   1 -12  -7   65.09    4.30
   1  -9  -6  990.40   10.70
   2 -18  -1    2.50    2.70
   2 -17  -2    0.70    3.10
   2 -15  -3   13.80    4.60
   2 -10  -3    7.60    2.90
   2  -8  -2    0.90    2.80
   3 -18   5   16.70    4.00
   3 -17   4   13.60    3.60
   3 -16   3    2.80    3.10
   3 -15   2    8.70    3.50
   3  -9   2  822.22   12.10
   3  -2  10  562.34    7.20
   3   0  15    4.10    1.50
   4 -16  11    4.40    3.30
   4 -13   8    0.20    3.20
   4 -12   8  150.08    7.60
   4 -10   8  106.89    6.00
   4  -8   9   26.40    3.90
   4  -7  10    7.40    3.30
   4  -6  11    0.90    2.80
   4  -3  17   -0.50    1.90
   4  -2  21    4.00    2.00
   4  -2  30    0.50    2.20
  -3 -19 -16    2.80    2.30
  -3 -10 -16   -1.40    1.50
  -2 -19 -14    2.00    2.30
  -2 -16 -15    2.00    2.50
  -2 -13 -15   51.79    3.80
  -2   2  -2  216.98    3.90
  -1 -20 -11    1.90    2.60
  -1 -18 -12   10.60    3.20
  -1 -14 -13   -0.10    3.30
   0 -20  -8    4.00    2.80
   0 -16 -10    0.50    3.20
   0  -7  -8   83.39    3.30
   0   3   6   50.19    1.80
   1 -20  -4    6.70    2.80
   1 -19  -5    3.20    2.90
   1 -18  -6    4.00    2.90
   1 -11  -7   84.69    4.60
   2 -16  -3    3.50    3.00
   3 -18   4   22.30    4.40
   3 -17   3    1.20    2.80
   3 -16   2    6.00    3.50
   3 -14   1    0.30    4.70
   3 -13   1    0.50    4.10
   3 -12   1   81.19    5.60
   3 -11   1    3.70    3.00
   3  -7   3   12.50    3.10
   4 -16  10    4.20    3.50
   4 -15   9   -0.90    2.70
   4 -14   8    0.00    2.90
   4 -11   7  104.99    6.90
   4  -5  12  321.37    7.30
   4  -2  20   64.09    3.60
   4  -2  31   -0.60    1.70
   5 -11  22    3.70    3.20
   5 -11  23    3.20    3.10
   5 -10  22   -1.70    2.80
   5 -10  24    2.40    2.80
   5 -10  25   39.30    4.80
   5  -9  22    2.70    3.00
   5  -9  24    3.70    2.70
   5  -9  25    8.90    3.50
  -3 -16 -17    7.20    2.90
  -3 -13 -17    4.00    2.30
  -2 -17 -15    3.10    2.50
  -1 -19 -12   18.90    3.60
  -1 -16 -13   -1.00    2.90
  -1 -15 -13   16.80    3.50
  -1 -13 -13    1.20    2.30
   0 -19  -9   54.39    5.10
   0 -17 -10   17.40    3.50
   1 -17  -7   48.10    4.80
   1   4  14 1115.29    5.00
   2 -19  -1    8.00    3.10
   2 -18  -2   -1.00    2.60
   2 -14  -4   29.10    4.90
   2 -13  -4   64.89    4.90
   2 -12  -4   46.70    4.40
   2  -1   6  176.58    3.30
   2   0   8 3050.89   10.60
   3 -18   3   12.50    3.80
   3 -10   1   43.70    4.20
   3  -8   2  360.86    7.60
   4 -16   9   -0.30    3.40
   4 -14   7    8.00    3.40
   4 -10   7   12.30    4.20
   4  -7   9    1.30    3.00
   4  -6  10   26.80    3.40
   4  -3  16    5.90    2.40
   4  -2  19   42.00    3.10
   5 -12  19    3.70    3.10
   5 -12  20    5.90    3.40
   5 -12  21   18.90    4.00
   5 -11  18    5.50    3.40
   5 -11  19    2.70    3.00
   5 -11  20    6.30    3.00
   5 -11  21    3.10    2.80
   5 -10  19    9.60    3.40
   5 -10  20   -0.10    2.30
   5  -9  19    1.60    2.90
   5  -9  20    3.40    2.80
   5  -9  21    6.80    2.70
   5  -9  26   -0.60    2.60
   5  -8  21    6.80    3.20
   5  -8  23    8.00    3.00
   5  -8  24    7.20    3.00
   5  -8  25   22.10    3.90
   5  -8  26    1.20    2.70
   5  -8  27    1.50    2.60
  -4 -11 -18    8.20    1.70
  -3 -17 -17    4.70    2.30
  -3   0  -7    1.70    1.40
  -1 -17 -13    2.00    2.80
  -1 -12 -13   45.40    3.10
  -1  -4  -8   90.49    1.80
   0 -18 -10    5.90    2.80
   0   5  12   31.50    2.10
   1 -20  -5   -0.50    2.80
   1 -19  -6    4.20    3.00
   1 -10  -7   62.79    3.50
   1  -8  -6  336.47    6.70
   2 -19  -2    2.00    3.10
   2 -11  -4  296.27    8.40
   2  -6  -1    3.00    3.10
   3 -14   0   10.20    4.60
   3 -13   0  169.58    7.90
   3 -12   0   11.00    4.10
   3  -9   1  451.25    8.90
   3   1  18   49.30    2.20
   3   2  26   60.19    2.50
   3   2  27   29.50    2.10
   3   2  28   37.60    2.30
   3   2  29   11.60    1.80
   4 -17   9    2.40    3.20
   4 -16   8    0.30    3.30
   4 -12   6   12.70    4.40
   4 -11   6   23.20    4.70
   4  -9   7    3.50    3.40
   4  -5  11    3.60    2.50
   4  -1  25   -2.90    2.60
   4  -1  26   18.50    3.00
   4  -1  27   18.50    3.00
   5 -13  18    2.60    3.30
   5 -13  19   -2.00    3.10
   5 -12  18    7.50    3.20
   5 -10  17   55.89    5.00
   5  -9  17    1.50    3.80
   5  -9  18   12.40    3.40
   5  -8  19   97.49    6.20
   5  -7  21    5.80    3.30
   5  -7  22    0.20    3.20
   5  -7  24    2.50    2.40
   5  -7  25   18.40    3.60
   5  -7  27   14.30    2.90
  -2 -18 -15   -1.20    2.00
  -2  -9 -14    0.60    1.50
  -1 -20 -12    3.10    2.90
  -1 -18 -13    4.00    2.50
  -1  -9 -12   45.50    2.50
   0 -20  -9    1.70    2.80
   0 -16 -11   12.20    3.40
   0 -13 -11   16.70    3.30
   1 -18  -7    3.30    2.90
   1 -16  -8  123.39    6.90
   1 -15  -8   53.59    5.40
   2 -17  -4    2.00    3.00
   2 -10  -4  224.68    6.50
   2  -7  -2 1051.59   11.00
   2  -5   0   36.50    2.60
   3 -18   2    1.00    3.30
   3 -17   1   10.20    3.50
   3 -11   0  444.16    9.70
   3   2  25    9.10    1.50
   4 -17   8    2.00    3.40
   4 -16   7    0.60    3.30
   4 -15   6   13.70    4.20
   4 -14   6    1.20    2.90
   4  -8   7   28.30    4.00
   4  -3  15   16.60    2.60
   4  -2  18   32.20    2.70
   4  -1  23  266.07    6.30
   4  -1  24    8.70    2.50
   4  -1  28   13.90    2.70
   4  -1  29   26.00    3.50
   5  -8  17   55.69    6.00
   5  -8  18   14.10    3.70
   5  -7  19    7.70    4.40
   5  -7  20   -1.90    3.30
   5  -7  28    1.40    2.20
   5  -7  29    9.10    3.00
   5  -6  23   10.60    3.40
   5  -6  24    6.60    2.90
   5  -6  25    1.60    2.40
   5  -6  26    2.00    2.60
  -4 -16 -19   -2.90    2.00
  -4 -15 -19   -0.40    2.20
  -4  -2 -11    3.10    1.60
  -2 -19 -15    3.20    2.30
  -2  -6 -12   86.59    2.00
  -2   0  -5    1.20    1.40
  -1 -11 -13   11.60    2.20
   0 -19 -10   19.90    3.80
   0 -17 -11    1.30    2.60
   1 -20  -6   -0.20    2.90
   1 -17  -8   14.30    3.40
   1  -9  -7   24.00    2.80
   1  -2   0 1232.28    6.70
   1   5  19   75.79    1.90
   2 -15  -5    4.40    4.20
   2 -14  -5   47.30    5.00
   2 -13  -5    7.80    3.80
   2  -8  -3  142.39    4.90
   2  -4   1  234.48    4.70
   2   2  13  113.39    2.00
   3 -16   0   20.20    3.80
   3 -10   0    8.50    2.80
   3  -7   2 1619.04   14.50
   3  -2   9    1.80    2.50
   3   2  24    1.40    1.40
   4 -17   7    0.20    3.20
   4 -16   6    1.20    3.00
   4 -14   5   75.59    5.60
   4 -13   5    4.10    4.40
   4 -12   5   94.29    6.40
   4 -11   5   25.80    4.80
   4  -9   6  407.56    9.20
   4  -6   9  111.89    4.60
   4  -1  22   -3.30    2.20
   5 -14  15   -0.40    3.20
   5 -13  14    6.00    3.40
   5 -12  14    4.20    3.40
   5 -11  14   24.00    4.30
   5  -8  16    2.50    4.50
   5  -7  18   22.00    4.50
   5  -6  21    1.30    3.90
   5  -6  22    8.00    3.20
   5  -6  27    8.50    2.70
   5  -6  28    3.80    2.40
  -6  -6 -17   24.70    1.90
  -4 -14 -19    9.30    2.30
  -3 -19 -17    1.20    1.80
  -1 -19 -13   13.10    3.20
  -1   3   3  659.43    5.80
   2 -16  -5    1.80    3.50
   2 -12  -5   11.50    2.90
   3 -15  -1    8.40    3.90
   3 -14  -1   54.29    5.70
   3 -13  -1   14.20    4.30
   3  -8   1   32.70    3.20
   3  -5   4   45.70    3.50
   4 -17   6    0.00    3.50
   4 -15   5    4.40    3.30
   4 -13   4  394.86   12.30
   4 -10   5   25.20    3.80
   4  -5  10   93.89    4.00
   4  -3  14   56.19    3.40
   4  -2  17    3.80    2.30
   5 -14  14   -2.00    3.20
   5 -12  13   15.80    3.60
   5 -11  13    5.00    3.00
   5  -6  19    4.90    3.50
   5  -6  29    1.60    2.10
   5  -6  30    1.10    2.30
   5  -5  23   33.30    4.70
   5  -5  24   -0.60    2.90
   5  -5  25   96.39    6.10
   5  -5  26   -1.10    2.20
  -2 -17 -16   14.80    3.00
  -2 -16 -16    3.40    2.40
  -2 -15 -16   61.29    4.60
  -2 -14 -16   10.00    2.90
  -1 -16 -14    0.90    2.90
  -1 -15 -14    0.00    2.60
   0 -20 -10   12.50    3.30
   0 -18 -11    8.40    2.60
   0 -11 -11   -0.20    2.10
   1 -20  -7    6.40    3.50
   1 -18  -8    8.60    2.90
   1 -15  -9   67.79    5.80
   1 -14  -9   12.90    3.70
   1  -6  -5  149.79    4.00
   1  -5  -4  435.16    5.70
   2 -11  -5    6.30    2.80
   2  -9  -4 1065.69   11.90
   3 -19   1   21.90    4.10
   3 -16  -1    8.00    3.10
   3 -11  -1   22.60    3.80
   3   1  17   45.10    2.00
   3   2  23    0.30    1.30
   4 -16   5   -1.40    2.80
   4 -15   4  183.98    8.40
   4 -14   4    1.40    3.00
   4 -12   4   19.10    4.60
   4 -11   4   55.59    5.50
   4  -9   5   -1.20    3.40
   4  -7   7   89.39    4.70
   4  -6   8  713.73   10.60
   5 -15  13    3.10    3.30
   5 -15  14   -4.30    2.80
   5 -14  12    2.00    3.20
   5 -14  13    1.30    3.10
   5 -13  12    0.60    3.10
   5 -12  12    3.30    2.80
   5 -10  12    4.80    4.50
   5  -7  16   47.10    4.70
   5  -6  18    6.40    3.50
   5  -5  21    5.70    3.10
   5  -5  22   12.20    3.50
   5  -5  28    3.70    2.60
   5  -5  29   15.00    3.10
  -4  -3 -12    4.70    1.50
  -2 -18 -16    2.70    2.30
  -1 -20 -13    6.00    2.60
  -1 -17 -14   16.90    3.20
  -1 -13 -14   55.39    3.90
   0 -19 -11   15.00    3.30
   0   2   4    2.80    0.90
   1 -19  -8    1.70    2.80
   1 -17  -9    2.60    2.70
   1 -16  -9    0.70    3.30
   1 -10  -8  121.99    4.70
   1  -7  -6 1603.64   12.20
   2 -15  -6   45.10    5.40
   2 -14  -6  109.89    6.40
   2  -3   2   14.10    2.10
   3 -17  -1   29.00    4.10
   3 -15  -2   87.49    6.30
   3 -14  -2   93.49    6.60
   3 -13  -2  103.59    6.60
   3 -10  -1  244.48    7.50
   4 -17   5    4.60    3.10
   4 -14   3   63.49    5.60
   4 -10   4    5.80    3.50
   4  -5   9  103.39    4.40
   4  -1  20  160.88    4.50
   5 -15  12    0.80    3.00
   5 -13  11   12.00    3.70
   5 -12  11    3.80    2.80
   5 -11  11   -5.10    3.90
   5  -9  12    5.50    4.30
   5  -7  15    7.70    3.90
   5  -6  17  103.39    5.90
   5  -5  20   47.70    4.50
   5  -5  30   -2.00    1.90
  -1 -18 -14    2.60    2.30
  -1 -10 -13    9.50    2.20
   0 -17 -12    4.50    2.50
   0 -16 -12   -0.60    2.80
   1  -4  -3   17.50    2.00
   2 -13  -6  141.69    6.60
   2 -12  -6    3.90    3.00
   3 -19   0    2.70    3.10
   3 -18  -1    3.80    3.30
   3 -16  -2   37.50    4.70
   3 -12  -2   12.70    4.00
   3  -8   0  131.49    5.00
   3  -7   1    2.20    2.40
   3  -6   2  622.14    9.10
   4 -18   5    0.90    3.50
   4 -17   4    9.20    3.50
   4 -15   3   -0.50    2.80
   4  -8   5  124.19    5.80
   4  -7   6  389.46    8.30
   5 -13  10   14.50    3.90
   5 -12  10   37.30    4.70
   5 -11  10   39.60    5.60
   5 -10  11   67.09    5.60
   5  -6  16    9.20    3.60
   5  -5  19  122.69    6.20
   5  -5  31   -0.50    2.00
   5  -4  24   13.80    3.90
   5  -4  25    9.50    3.10
   5  -4  26   -1.70    2.50
  -3 -18 -18   11.60    2.30
  -2 -19 -16    4.70    2.50
  -1 -19 -14   13.30    3.40
  -1 -12 -14   67.79    3.80
   0 -18 -12    4.00    2.90
   0 -10 -11   34.20    3.10
   0  -6  -8  531.25    5.80
   0  -5  -7  822.32    6.40
   0   5  13   76.19    2.70
   1 -20  -8    0.30    2.70
   1  -8  -7  146.89    4.30
   2  -8  -4   81.89    4.10
   3 -19  -1    7.80    3.70
   3 -17  -2    5.40    3.00
   3 -11  -2  181.38    6.50
   3  -5   3   58.79    4.20
   3  -3   6   14.60    2.80
   3  -2   8  638.24    7.10
   3   0  13   10.20    2.00
   4 -18   4   -0.40    3.20
   4 -16   3    6.20    3.20
   4 -13   2  240.68    9.50
   4  -6   7  347.87    7.00
   4  -2  15   72.39    3.30
   4  -1  19  256.97    5.40
   5 -16  11    3.00    3.00
   5 -15  10    0.10    3.30
   5 -14   9   14.90    4.10
   5 -13   9   -0.60    3.10
   5  -9  11   23.10    4.10
   5  -8  12    3.70    3.60
   5  -6  15   33.00    3.90
   5  -5  18   39.60    4.20
   5  -4  22    0.90    2.80
   5  -4  23    6.30    3.40
   5  -4  28    9.60    2.60
   5  -4  29    3.30    2.20
  -2   1  -3  600.34    5.30
   0 -19 -12    5.10    2.60
   0  -7  -9  135.29    3.80
   1 -19  -9   11.30    3.50
   1 -15 -10  133.79    7.60
   1  -9  -8  637.94    8.80
   2  -9  -5  140.89    5.00
   2  -1   5   40.10    2.20
   3 -15  -3   26.00    4.40
   3 -14  -3   44.20    5.10
   3 -13  -3   35.10    4.70
   4 -17   3   11.20    3.50
   4 -16   2   -2.10    2.80
   4 -15   2   62.19    5.30
   4 -12   2    5.70    4.20
   4 -10   3  134.19    5.80
   4  -5   8   31.60    3.20
   4  -4  10   93.49    3.80
   5 -16  10    5.80    3.20
   5 -13   8    5.50    3.40
   5 -11   9    0.10    4.00
   5  -9  10   39.40    4.90
   5  -8  11   18.40    3.90
   5  -5  17    0.80    3.10
   5  -4  21    0.50    2.80
  -2   2  -1   37.50    2.20
   2 -19  -6    6.40    3.10
   2 -14  -7   48.50    4.80
   3 -12  -3    5.30    3.10
   3 -10  -2   56.09    4.50
   4 -18   3    0.70    3.10
   4  -8   4  277.77    7.40
   5 -16   9    0.40    3.00
   5 -14   8    3.70    3.00
   5 -12   8   -2.30    3.70
   5 -10   9   29.10    4.80
   0 -18 -12    3.50    3.00
   0 -17 -15    1.40    3.70
   0 -11 -19   37.80    6.20
   0 -10 -19    1.40    4.60
   0  -5 -15   55.79    5.10
   1 -18 -21    4.50    4.00
   1 -16 -23    0.70    3.90
   1 -14 -24    1.70    4.40
   1 -10 -24   56.99    8.10
   1  -8 -23   63.89    7.40
   1  -3 -18  105.89    6.40
   1   3   1  221.18    2.70
   1   3   5    1.40    2.10
   2 -12 -28    2.40    4.60
   2 -11 -28   64.19    7.40
   3 -13 -31    5.50    4.60
   3 -12 -31    3.80    5.40
   3 -11 -31   -2.10    4.80
   3  -8 -30    9.20    4.70
   3  -4 -27  114.29    9.10
   3   2 -18  356.26   10.00
   4   4 -17  211.88    7.50
   5  -6 -33    1.90    4.40
   5   2 -24    6.30    4.20
   5   3 -22   34.20    5.80
   5   4 -20   65.99    5.90
   6   0 -29    3.20    3.80
   6   2 -26   34.30    5.20
   6   6 -18   68.59    5.90
   8   5 -24   -0.80    2.80
  -1 -13   1   14.50    1.80
  -1 -12  -9  132.79    6.00
   0 -17 -14   18.80    4.40
   0 -16 -16   19.30    4.80
   0 -14 -18   20.90    6.60
   0  -9 -18  514.15   12.40
   0  -7 -17    4.40    4.10
   0  -6 -16   11.00    3.60
   0  -2  -9    2.60    3.70
   0  -1  -6  215.08    4.60
   0   0   5   -0.60    2.30
   1 -19 -19    8.10    3.50
   1 -15 -23   24.00    5.10
   1 -12 -24    2.70    5.40
   1 -11 -24  195.78   10.70
   1  -4 -19   -0.70    4.70
   1   3   6 1990.60   13.50
   2 -16 -27    8.70    4.80
   2  -9 -27    1.00    4.90
   2  -7 -26  198.98   10.80
   2  -3 -22   24.20    5.30
   2   2 -13   46.90    4.40
   3  -9 -30   34.60    6.70
   3  -7 -29    1.70    4.60
   3  -1 -23   87.99    6.80
   3   7   1  147.09    3.30
   4  -8 -32    1.80    5.00
   4  -4 -29    2.10    4.40
   4  -3 -28    5.80    4.50
   4   2 -21   34.60    5.50
   4   3 -19  242.18    9.30
   5  -5 -32    1.50    4.70
   5  -1 -28    5.90    4.40
   5   6 -15   33.80    4.00
   5   7 -12    4.40    2.60
   6  -2 -31    6.90    4.90
   6  -1 -30   19.80    4.70
   6   3 -24   14.10    4.30
   6   8 -12    8.70    2.70
   7   1 -29   46.90    5.90
   7   4 -24   66.69    6.10
   7   5 -22    1.00    3.20
   7   6 -20    5.10    3.40
  -1 -13  -6   49.80    4.10
  -1 -11  -9    3.80    3.30
  -1 -10  -9    5.60    3.00
  -1  -6  -5    8.50    2.70
   0 -13 -18   20.20    5.20
   0 -12 -18    8.80    6.00
   0 -10 -18    3.30    4.50
   0  -4 -13  209.88    7.20
   0  -3 -11   26.10    4.00
   1 -19 -18    0.60    3.90
   1 -18 -20    4.10    3.80
   1 -17 -21   -3.80    4.10
   1 -14 -23    4.30    4.30
   1  -9 -23   25.60    6.50
   1  -5 -20  353.96   10.60
   1  -2 -16   43.90    4.30
   1   0 -12  804.22   11.10
   2 -15 -27    5.50    5.00
   2 -10 -27   10.90    5.20
   2  -6 -25   20.50    6.40
   2  -4 -23   22.70    6.00
   2  -1 -19  300.87    9.10
   3  -6 -28   41.70    6.00
   3  -5 -27   -0.20    6.10
   3  -3 -25   28.60    6.90
   3  -2 -24   37.70    5.80
   4  -9 -32    3.80    4.70
   4  -7 -31    5.80    5.30
   4   0 -24  491.05   15.10
   5  -2 -29    6.30    4.00
   5   1 -25   21.80    5.70
   5   8  -8   14.90    1.90
   6   1 -27   35.10    5.60
   6   4 -22  233.78    9.80
   7   2 -27    1.30    3.60
   0 -17 -13   28.40    4.60
   0 -16 -15   -2.80    3.70
   0 -15 -16    1.30    5.50
   0 -14 -17   -0.20    4.40
   0   0   6  727.83    7.50
   1 -12 -23   76.59    7.70
   1 -11 -23   -1.80    6.70
   1 -10 -23    9.70    6.00
   1  -8 -22    6.10    5.40
   2 -16 -26    4.80    4.40
   2 -13 -27    3.90    4.30
   2 -12 -27    9.10    5.00
   2 -11 -27   14.30    4.70
   2  -8 -26   45.20    7.50
   2   0 -17    5.50    3.00
   2   1 -15  154.78    5.90
   3 -13 -30    4.90    5.20
   3 -12 -30   16.70    5.80
   3 -11 -30    2.20    4.70
   3  -8 -29   11.90    4.80
   3   2 -17    7.50    3.70
   4 -10 -32   18.10    5.90
   4  -6 -30    3.60    4.80
   5  -6 -32    7.10    4.60
   5   0 -26   29.60    5.20
   5   2 -23    6.50    5.70
   6   0 -28   19.50    5.30
   6   2 -25    2.50    3.40
   7   7 -17    3.70    3.30
   7   9 -11   14.40    2.80
   8   4 -25    1.10    3.40
   8   5 -23   -3.80    2.70
   8   6 -21    4.80    3.00
  -1 -13  -4   15.30    2.90
  -1 -13   0  619.74    6.80
  -1 -10  -8   76.69    4.50
   0 -13 -17   62.69    6.20
   0  -9 -17   43.30    5.70
   0  -6 -15   48.90    4.30
   1 -19 -17   -0.80    3.60
   1 -18 -19   -1.90    3.70
   1 -17 -20    6.40    4.20
   1 -16 -21    1.70    4.30
   1 -15 -22    4.50    4.10
   1  -9 -22  234.48   10.30
   1  -7 -21   72.99    6.70
   2 -15 -26    4.90    4.50
   2  -9 -26  288.37   12.40
   2  -7 -25   21.50    6.80
   2  -2 -20   33.50    5.00
   3  -9 -29   17.70    5.40
   3  -7 -28   62.69    6.70
   3  -1 -22   -2.10    4.60
   3   4 -12  528.15    8.90
   4 -11 -32   -3.40    4.90
   4  -8 -31   10.00    5.20
   4  -5 -29    3.90    4.70
   4  -4 -28   28.30    5.80
   4   1 -22    0.60    4.70
   5  -5 -31    4.60    4.80
   5  -1 -27    3.70    3.80
   5   3 -21   -0.20    4.40
   5   4 -19    6.90    4.10
   6  -3 -31   24.20    5.80
   6  -2 -30   17.50    5.40
   6  -1 -29   30.10    5.60
   6   6 -17    4.60    3.80
   7   1 -28   -4.60    3.70
   7   3 -25   -1.00    2.90
   7   8 -14   50.99    4.50
  -1 -13  -3   14.70    2.60
  -1  -8   8  501.45    6.50
   0 -17 -12   -0.90    3.50
   0 -16 -14   11.50    4.90
   0 -15 -15   33.80    6.10
   0 -14 -16   28.80    5.20
   0 -12 -17    1.20    4.50
   0 -10 -17   32.70    5.10
   0  -8 -16    5.00    3.90
   0  -4 -12  430.06    8.90
   0   0   7    9.60    2.50
   1 -14 -22    3.70    3.80
   1 -10 -22   68.89    7.90
   1  -6 -20    7.00    4.10
   1  -5 -19    7.40    4.50
   1  -4 -18  231.78    8.30
   1   2  -5  802.62    6.60
   2 -16 -25   -2.80    4.10
   2 -10 -26   13.30    4.80
   2  -8 -25   -2.10    6.70
   2  -6 -24    0.90    5.80
   2  -5 -23   22.30    6.20
   2  -4 -22   -0.30    4.80
   2  -3 -21  290.77    9.60
   2  -1 -18    3.60    3.90
   2   2 -12  143.29    6.40
   3 -10 -29   -4.90    4.60
   3  -6 -27    1.70    5.20
   3  -5 -26   24.10    7.10
   4  -3 -27   17.60    5.40
   4   0 -23   -1.00    5.00
   5  -7 -32   13.90    5.10
   5  -4 -30   26.60    5.70
   5   1 -24    7.70    5.30
   5   6 -14   31.30    3.90
   5   7 -11   17.20    3.10
   6   1 -26    1.50    3.70
   6   3 -23    2.80    4.00
   6   4 -21   -1.50    4.10
   6   5 -19   15.20    4.80
   7   0 -29    5.70    4.10
   7   4 -23    3.20    3.50
   7   5 -21    4.90    3.20
   7   6 -19   -1.00    3.30
  -1 -13  -2  550.44    7.90
  -1 -13  -1   31.20    2.50
  -1 -10  -7   85.79    4.20
  -1  -9  -7   23.80    3.10
  -1  -7   8  519.25    7.00
  -1  -6   7   25.10    2.50
   0 -18  -7    1.90    3.20
   0 -17 -11    2.60    4.00
   0  -7 -15    5.70    3.70
   0  -6 -14  139.39    6.50
   0  -3 -10   17.10    3.10
   1 -19 -16   -4.00    3.20
   1 -18 -18   15.70    4.40
   1 -12 -22   -2.80    5.90
   1 -11 -22  147.49    9.70
   1  -8 -21    2.50    5.00
   1  -1 -13 1231.08   14.40
   2 -12 -26   17.50    4.70
   2   0 -16  603.94   11.30
   3 -14 -29   10.60    4.10
   3 -13 -29   24.20    5.80
   3 -12 -29    3.80    4.80
   3 -11 -29    3.50    4.20
   3  -8 -28   13.30    4.60
   3  -4 -25    6.70    5.60
   3  -3 -24   79.19    7.00
   4  -6 -29    4.10    4.90
   4   5 -13    3.10    3.10
   6   0 -27   -3.80    3.70
   6   7 -14   44.40    4.40
   6   8 -11   18.50    2.90
   7   2 -26   48.90    6.10
  -1 -12  -5   25.30    2.80
  -1 -10   8   29.20    2.40
   0 -16 -13   16.80    5.20
   0 -15 -14   49.00    5.90
   0 -14 -15  102.79    8.10
   0 -13 -16   -0.20    4.50
   0 -12 -16  210.18    9.00
   0 -10 -16   94.09    6.60
   0  -9 -16   13.90    3.60
   1 -20 -13   -5.40    2.90
   1 -17 -19    8.90    4.10
   1 -16 -20    0.90    3.50
   1 -14 -21    7.50    5.00
   1  -9 -21   97.39    7.70
   1  -3 -16  123.99    5.80
   1   1  -8   59.19    3.70
   2 -15 -25    9.50    4.70
   2  -9 -25   36.90    6.90
   2  -7 -24  276.47   11.30
   3  -9 -28   12.50    4.90
   3  -7 -27   -4.00    3.90
   3  -1 -21   -1.10    4.40
   3   3 -14   17.30    3.20
   4 -12 -31   -1.10    4.50
   4 -11 -31    4.10    4.40
   4  -8 -30    0.80    4.10
   4  -5 -28   54.59    7.00
   4   6 -10  128.39    4.50
   5  -6 -31    6.50    4.50
   5  -5 -30   79.99    8.40
   5   0 -25    9.40    5.00
   5   2 -22   86.29    6.80
   6   2 -24   58.59    6.10
   8   4 -24    4.50    3.60
   8   5 -22   12.70    4.00
   8   7 -18    2.80    2.70
  -1  -9   9    4.10    2.30
   0  -8 -15   39.50    4.50
   0  -4 -11   20.50    4.00
   1 -19 -15    0.70    2.80
   1 -18 -17    6.70    4.00
   1 -15 -20    8.80    4.10
   1 -10 -21    7.80    5.30
   1  -6 -19   52.39    5.20
   1  -4 -17  101.29    5.60
   2 -16 -24   -3.70    3.80
   2 -13 -25    1.20    4.40
   2 -12 -25    5.60    4.40
   2 -10 -25   -4.10    5.00
   2  -8 -24   41.20    7.20
   2  -6 -23    7.40    4.90
   2  -5 -22   34.30    5.80
   2  -4 -21   15.40    5.20
   2  -3 -20  155.38    7.50
   3 -14 -28   -1.10    4.50
   3 -10 -28   11.70    4.60
   3  -8 -27    6.20    4.60
   3  -6 -26    5.00    5.90
   3  -2 -22  151.18    8.40
   4  -7 -29   11.40    5.30
   4  -4 -27  119.59    8.00
   4  -3 -26   -5.10    4.90
   4  -2 -25   23.80    6.00
   4   2 -19   70.79    5.50
   5  -9 -32    4.30    4.20
   5  -7 -31   -0.50    4.60
   5  -4 -29   14.60    5.20
   5  -1 -26   -1.40    3.50
   6  -2 -29    2.60    3.60
   7   3 -24    6.90    3.60
   8   6 -20   15.70    3.70
  -1 -12  -4   27.40    2.70
  -1  -7   9  164.68    4.40
  -1  -6   8  344.47    5.70
   0 -16 -12    7.50    4.00
   0 -13 -15   91.09    6.80
   0  -9 -15   99.19    6.10
   0  -7 -14    7.70    3.70
   0  -2  -7    2.80    2.70
   1 -17 -18   -1.70    3.50
   1 -16 -19    1.60    3.60
   1 -12 -21   28.10    6.70
   1 -11 -21   33.40    6.20
   1  -8 -20    1.20    3.90
   2 -18 -22    9.30    4.60
   2 -17 -23    7.00    4.00
   2 -15 -24    3.90    4.40
   2  -1 -17  664.03   12.30
   3 -13 -28    5.40    4.30
   3 -12 -28   -1.60    3.90
   3  -5 -25    0.90    5.60
   3  -4 -24   25.80    7.10
   3  -3 -23   68.29    6.80
   3   0 -19    5.00    4.20
   3   4 -11   31.40    2.90
   4 -10 -30    8.50    4.80
   4  -6 -28    3.30    4.40
   4   3 -17  113.79    5.70
   5   1 -23    7.20    6.20
   5   8  -7    4.90    1.80
   5  10   3    2.80    2.60
   6   1 -25   15.10    4.40
   6   3 -22   10.10    4.50
   6   6 -16    3.40    3.60
   7  -1 -29   22.00    5.10
   7   4 -22    1.70    3.20
   7   5 -20   27.00    4.90
   8   3 -25    3.00    3.40
  -1 -12  -3   10.10    2.30
   0 -16 -11   16.60    4.50
   0 -15 -13    3.20    3.60
   0 -14 -14    9.90    3.90
   0 -12 -15   10.40    4.00
   0 -10 -15   74.09    5.90
   0  -6 -13   11.90    4.20
   1 -19 -14    6.10    3.30
   1 -18 -16   12.80    4.00
   1 -14 -20   -2.20    4.50
   1  -9 -20   27.20    5.50
   1  -7 -19   67.79    6.40
   1  -1 -12  384.16    8.00
   2 -16 -23    2.50    4.00
   2  -9 -24   25.90    6.30
   2  -7 -23   38.50    6.90
   2   0 -15    2.10    3.40
   2   2 -11    1.60    3.30
   3  -9 -27   -2.30    3.80
   4 -12 -30    1.20    4.70
   4 -11 -30   27.00    5.80
   4  -8 -29   -3.20    4.00
   4  -5 -27    5.00    4.60
   5  -8 -31    8.10    4.80
   5   6 -13   25.70    3.30
   6  -5 -31   12.70    4.70
   6   0 -26   49.20    6.10
   6   4 -20  178.28    8.70
   6   5 -18   -0.10    4.10
   6   9  -7    2.30    1.60
   7   2 -25   -3.60    3.40
   7   8 -13   -2.20    3.00
   7   9 -10    9.90    2.60
  -1 -11   8   46.70    2.30
  -1 -10   9   20.00    2.30
  -1  -6   9  111.29    4.00
  -1  -5   7   17.10    2.20
   0 -13 -14   77.49    6.20
   0  -8 -14    4.80    3.60
   0  -1  -4   38.80    2.00
   1 -17 -17    5.10    3.60
   1 -16 -18    5.70    3.70
   1 -15 -19   13.50    4.90
   1 -11 -20   34.80    6.00
   1 -10 -20   -2.60    5.20
   1  -6 -18  181.38    7.70
   1  -5 -17    5.00    4.10
   2 -18 -21    5.70    4.50
   2 -17 -22    8.40    4.30
   2 -13 -24    4.50    3.80
   2 -12 -24   19.20    4.90
   2 -11 -24   18.70    5.90
   2 -10 -24   -3.00    5.90
   2  -8 -23  235.78   11.10
   2  -6 -22   -4.50    5.20
   2  -5 -21   23.00    5.50
   2  -3 -19   -2.60    4.10
   2  -2 -18  697.13   12.80
   2   1 -13   57.99    4.90
   3 -16 -26    7.50    4.50
   3 -14 -27   -2.90    3.60
   3 -13 -27   18.70    5.60
   3 -12 -27   -1.40    4.40
   3 -10 -27    1.70    4.10
   3  -8 -26    9.20    4.70
   3  -6 -25  287.97   12.10
   3  -1 -20  167.08    7.80
   4  -9 -29    0.90    4.80
   4  -4 -26   55.39    6.70
   4  -3 -25  186.38   10.10
   4   1 -20    6.80    4.60
   4   7  -6   14.20    1.60
   5  -9 -31   -3.70    4.30
   5  -7 -30   28.60    6.10
   5  -5 -29   52.29    6.30
   5  -4 -28   38.50    6.10
   6  -3 -29   14.70    5.20
   6  -2 -28    8.40    4.70
   6  -1 -27    6.00    4.50
   6   2 -23    7.80    5.00
   7   1 -26    4.00    3.80
   8   2 -26   -2.60    3.80
   8   4 -23    2.90    3.30
  -1 -12  -2    7.90    2.10
   0 -16 -10    5.30    3.70
   0 -15 -12   86.49    6.30
   0 -12 -14   63.79    5.50
   0  -9 -14  293.67    8.80
   0  -4 -10 1554.44   14.10
   1 -19 -13    4.70    3.10
   1 -18 -15   31.00    4.80
   1 -14 -19   54.19    7.50
   1  -8 -19  106.19    6.30
   1   2  -4  906.41    6.10
   2 -15 -23   11.10    4.70
   2   3  -8  382.76    6.50
   3  -5 -24    4.70    5.60
   3  -4 -23   25.60    6.40
   3  -3 -22   60.09    6.60
   3  -2 -21    6.80    4.80
   4 -11 -29   10.30    5.10
   4 -10 -29    1.60    4.60
   5   5 -15    6.20    3.50
   5   7 -10   20.10    2.80
   6  -6 -31   -2.90    4.20
   6   7 -13   23.20    3.70
   6  11   2    2.90    1.80
   7   0 -27    2.20    4.00
   7   3 -23   -2.10    3.00
   8   5 -21   -0.50    3.00
   8   6 -19    0.10    2.60
   8   7 -17   15.30    3.20
   0  -6 -12  257.47    7.40
   0  -5 -11  196.78    6.30
   1 -19 -12   17.50    3.80
   1 -17 -16   -5.50    3.30
   1 -15 -18   39.90    6.50
   1 -13 -19    9.40    6.00
   1  -9 -19   93.59    6.60
   1  -7 -18   41.70    5.80
   1  -2 -13   77.79    5.10
   2 -18 -20    7.20    4.90
   2 -17 -21    4.80    4.00
   2 -16 -22    1.70    4.20
   2 -10 -23   -6.40    6.20
   2  -9 -23  159.38    9.10
   2  -7 -22   36.20    5.90
   3 -14 -26    8.90    4.80
   3 -10 -26    0.50    4.40
   3  -9 -26   12.50    4.60
   3  -7 -25   20.40    6.60
   3   7   0   68.89    1.80
   4 -12 -29   16.60    5.10
   4  -8 -28   10.00    4.70
   4  -6 -27   42.70    5.80
   4   2 -18    2.80    2.60
   4   3 -16   -1.50    2.70
   4   6  -9   10.30    2.30
   5  -6 -29    8.50    4.00
   5   4 -17    2.00    3.40
   5  10   2   19.20    2.70
   6  -5 -30    0.60    3.90
   6   3 -21    2.40    4.70
   6   8 -10    0.70    2.30
   7  -2 -29    4.00    3.90
   7   4 -21    9.10    4.00
   7   7 -15    0.40    3.40
   8   3 -24    0.90    3.30
  -1 -12  -1    2.40    1.60
  -1 -12   7    1.20    1.00
  -1 -11   9    5.60    1.70
  -1 -10  -4   -1.10    1.60
  -1 -10  10   13.20    2.60
   0 -16  -9   11.80    3.80
   0 -15 -11    3.20    4.20
   0 -13 -13   11.00    4.30
   0  -8 -13  627.44   11.20
   0  -3  -8    7.30    2.80
   0  -2  -6  192.18    4.50
   1 -18 -14   -0.50    3.10
   1 -11 -19    4.80    4.70
   1 -10 -19    7.40    4.30
   1  -1 -11  973.60   11.40
   1   0  -9    6.20    3.10
   2 -19 -18   -3.70    3.30
   2 -15 -22    5.20    4.60
   2 -12 -23    0.90    4.90
   2 -11 -23   57.19    7.00
   2  -8 -22    0.10    5.60
   2  -6 -21   35.50    5.20
   2  -2 -17   12.90    4.00
   3 -16 -25    7.00    4.40
   3 -13 -26   52.69    6.30
   3 -12 -26    0.40    4.50
   3 -11 -26   28.80    5.50
   3  -6 -24   82.69    8.10
   4  -9 -28   18.10    5.70
   4  -7 -27   20.50    5.30
   4  -5 -26  114.39    8.10
   4  -4 -25  142.79   10.00
   5  -9 -30    6.70    4.40
   5  -5 -28   65.39    6.70
   5   0 -23    4.90    6.10
   6  -7 -31    2.50    4.10
   6  -2 -27   10.80    4.70
   6  -1 -26   -2.40    3.80
   6   0 -25    0.80    3.30
   6   4 -19   19.80    4.40
   6   5 -17   14.50    4.40
   6   6 -15   -3.70    3.60
   7   2 -24   35.10    5.00
   7   5 -19   33.10    4.70
   7   6 -17    8.60    4.00
   0 -12 -13   13.30    3.60
   0  -9 -13  150.08    6.30
   1 -19 -11    2.20    2.50
   1 -14 -18   31.00    6.10
   1  -8 -18    3.60    4.20
   1  -5 -16   99.79    5.50
   1  -4 -15  642.34   11.40
   2 -16 -21    2.00    4.10
   2  -5 -20  118.19    6.80
   2  -4 -19   43.90    5.80
   2  -3 -18   98.19    6.10
   3  -8 -25  255.87   11.20
   3  -5 -23    1.80    5.50
   3  -1 -19   14.70    4.10
   4 -14 -28   -0.40    4.40
   4 -12 -28   17.70    5.50
   4 -11 -28   13.40    5.40
   4 -10 -28    9.00    4.70
   4  -3 -24   46.90    6.50
   4  -2 -23    8.10    4.70
   4   1 -19   50.09    5.20
   5 -11 -30   17.90    6.20
   5 -10 -30   -3.40    4.20
   5  -7 -29    0.80    3.90
   5  -4 -27   25.30    5.10
   5  -3 -26   21.50    5.00
   5   2 -20  179.68    8.50
   6   2 -22  191.48    9.50
   7  -4 -30   82.29    7.90
   7   1 -25    1.40    3.60
   8   4 -22   25.40    4.70
  -1 -12   0   44.40    2.20
  -1 -12   4  154.68    2.00
  -1  -8  -3    6.80    2.50
   0 -17  -5   -0.80    2.70
   0 -15 -10    1.40    3.80
   0 -11 -13  302.57    8.90
   0  -7 -12  191.88    6.50
   0  -4  -9   62.79    3.70
   1 -18 -13   57.39    5.60
   1 -15 -17   12.10    4.80
   1 -13 -18   31.00    5.90
   2 -10 -22  110.89    8.50
   2  -9 -22    7.90    5.50
   2  -7 -21    1.20    5.00
   2   1 -12    7.10    3.40
   3 -16 -24    2.00    4.20
   3 -10 -25   33.00    5.60
   3  -4 -22   74.79    7.00
   3  -3 -21   27.80    4.60
   3  -2 -20  534.95   12.10
   4  -8 -27    1.60    4.00
   4  -6 -26    5.70    3.90
   5  -8 -29    3.00    4.50
   5   6 -12  364.96    7.70
   6  -5 -29    2.20    4.70
   7  -3 -29   -1.20    3.70
   7  -2 -28   60.39    6.90
   7  -1 -27    3.30    4.00
   7   0 -26    6.50    4.20
   7   3 -22    7.90    3.50
   7   8 -12    1.80    2.80
   8   0 -27   -2.50    3.60
   8   1 -26   -0.10    3.70
   8   5 -20   40.60    4.70
  -1 -12   1   12.10    1.50
  -1 -11  -2  296.37    5.40
   0 -17  -4   32.40    3.50
   0 -14 -11   66.89    5.10
   0  -8 -12    1.60    3.20
   0  -5 -10  419.16    7.90
   0   1   7    5.40    2.40
   1 -19 -10    7.40    2.90
   1 -17 -14   -0.20    3.20
   1 -11 -18   34.20    5.60
   1 -10 -18   24.80    4.30
   1  -7 -17    4.10    3.90
   1  -2 -12  596.74    9.80
   2 -19 -17   -0.50    3.40
   2 -18 -18   -0.30    3.40
   2 -15 -21    8.80    3.80
   2 -12 -22   11.30    5.20
   2 -11 -22   71.29    6.90
   2  -6 -20    3.70    4.80
   2  -1 -15   75.09    5.10
   3 -17 -23   18.20    5.10
   3 -13 -25    5.50    4.10
   3 -12 -25    4.40    4.00
   3 -11 -25   22.20    5.00
   4  -9 -27    3.50    4.80
   4  -5 -25   -4.70    5.50
   4   2 -17    4.00    3.20
   5  -9 -29   24.40    5.80
   5  -5 -27   59.79    6.90
   5   1 -21  151.18    8.30
   5   5 -14   21.60    3.40
   6  -7 -30   -2.00    4.00
   6   0 -24   94.79    7.10
   6   7 -12   37.30    3.80
   7   2 -23    3.60    3.80
   7   4 -20   60.69    5.80
   8   3 -23    1.00    3.20
   8   6 -18    9.60    3.40
   8   7 -16   34.30    4.30
  -1 -12   2    3.30    1.10
  -1 -12   3    0.40    0.80
  -1 -11  10  134.69    4.10
  -1  -4   5   16.80    1.70
   0 -15  -9   69.89    5.50
   0 -12 -12  187.88    7.00
   0  -3  -7    5.50    3.10
   0  -1  -3   -1.00    1.40
   1 -18 -12   15.40    3.80
   1  -8 -17  120.79    7.00
   1  -3 -13   38.80    5.30
   1   4   6   13.10    2.50
   2 -17 -19    5.40    3.60
   2 -16 -20    3.00    3.30
   2 -14 -21    4.00    4.10
   2  -8 -21  207.58    9.10
   2  -5 -19    2.90    5.10
   2  -2 -16  734.33   12.50
   3 -15 -24    1.30    4.00
   3  -8 -24   74.99    7.90
   3  -6 -23   59.69    7.20
   4 -14 -27   12.10    4.80
   4 -13 -27    7.30    4.30
   4 -12 -27   20.50    5.40
   4 -11 -27    4.40    4.40
   4 -10 -27   23.40    5.00
   4  -7 -26  265.07   10.90
   4  -4 -24   35.30    6.10
   4  -2 -22   40.40    6.30
   4  -1 -21   16.10    4.70
   5 -12 -29   36.40    6.40
   5 -11 -29   10.00    5.00
   5  -7 -28   17.60    4.80
   5  -4 -26    5.40    4.30
   5   0 -22  177.58    9.50
   6  -8 -30    5.30    4.90
   6  -2 -26   28.50    5.70
   6  -1 -25   24.90    4.80
   6   4 -18   -2.90    4.30
   7   7 -14   11.70    3.60
   7   9  -9   13.50    2.60
  -1 -11  -1   13.90    2.00
  -1 -10  -2    1.90    1.60
   0 -13 -11   20.10    3.80
   0 -11 -12  825.82   13.80
   0  -9 -12  129.89    5.50
   0  -7 -11  589.74   10.50
   0   1   5  151.58    3.50
   1 -17 -13   10.90    3.90
   1 -13 -17   26.60    5.30
   1  -5 -15    9.50    3.40
   1  -4 -14  142.29    6.60
   1   1  -6    1.80    2.30
   2 -19 -16    9.10    3.50
   2 -15 -20   24.20    5.10
   2 -10 -21   55.79    7.20
   2  -9 -21   -0.40    5.30
   2  -7 -20   83.39    6.80
   2  -4 -18  194.78    7.60
   2  -3 -17   31.90    4.20
   2   0 -13   -0.60    4.30
   3 -17 -22    2.80    4.20
   3 -16 -23   12.50    4.70
   3  -9 -24  229.08   10.40
   3  -5 -22  258.67   10.00
   3  -4 -21   -4.00    4.60
   3  -1 -18  119.79    6.20
   4  -8 -26   13.10    5.00
   4  -6 -25   17.90    6.90
   5  -8 -28    0.70    4.40
   5  -6 -27    0.60    4.50
   5  -3 -25   34.80    5.90
   5   2 -19    4.20    4.20
   5   7  -9    7.90    2.30
   6  -9 -30   -0.60    4.80
   6   2 -21   45.10    6.50
   6   5 -16   22.30    4.70
   6   6 -14  133.79    6.30
   7  -3 -28   35.30    5.70
   7   0 -25    2.40    3.80
   7   1 -24    2.00    3.50
   7   6 -16   13.00    4.00
   8   2 -24    7.60    3.70
   8   4 -21    1.50    3.10
  -1 -12   8    0.60    1.10
  -1  -8  -2  165.58    3.80
   0 -12 -11   72.99    5.10
   0  -2  -5  421.36    5.50
   1 -18 -11    0.30    2.60
   1 -16 -14   27.10    5.10
   1 -14 -16   13.30    5.40
   1 -11 -17   61.29    6.10
   1 -10 -17    4.10    3.70
   1  -7 -16  207.08    7.40
   1   0  -8  273.37    5.80
   1   4   5  209.48    4.40
   2 -18 -17   11.20    4.00
   2 -17 -18    1.00    3.80
   2 -11 -21    4.20    5.30
   2   3  -7   47.30    3.00
   3 -15 -23    3.00    4.30
   3 -12 -24    1.70    3.90
   3 -11 -24  120.29    8.20
   3  -3 -20    3.80    3.30
   3  -2 -19    7.60    4.10
   3   1 -15   19.60    3.10
   4 -14 -26    7.80    4.60
   5  -9 -28   21.30    6.00
   5   8  -6  130.89    3.30
   6  -7 -29    2.60    4.40
   6  -4 -27    1.40    4.60
   6   8  -9   52.89    3.60
   7  -2 -27    1.30    3.60
   7  -1 -26    4.30    4.10
   7   3 -21   14.20    4.80
   8  -1 -27   14.20    4.90
   8   0 -26    7.40    4.10
   8   1 -25   10.00    4.10
   9   4 -22    6.10    3.40
  -1  -9  -2  600.44    6.70
   0 -14  -9   -1.00    3.20
   0  -8 -11  298.27    7.60
   0  -5  -9  114.49    4.40
   1 -13 -16  199.38    9.50
   2 -19 -15    5.10    2.90
   2 -14 -20    2.70    4.50
   2  -8 -20   20.30    4.60
   2  -6 -19  241.28    8.60
   2  -1 -14   45.10    5.00
   2   1 -11  140.49    5.60
   2   2  -9  322.27    6.30
   3 -16 -22    6.20    4.30
   3  -8 -23  151.28    9.20
   3  -6 -22   12.20    5.10
   4 -13 -26   10.00    4.50
   4 -12 -26   -5.80    4.20
   4 -11 -26   23.90    5.50
   4 -10 -26   -3.40    3.70
   4  -7 -25   -4.50    5.00
   4   6  -8    0.30    1.80
   5 -13 -28   -2.60    4.60
   5 -11 -28    0.40    3.70
   5 -10 -28    1.10    4.30
   5   1 -20    2.80    4.40
   5   3 -17    3.80    3.20
   6  -8 -29   11.20    5.20
   6  -6 -28   -2.50    4.20
   6   0 -23   -2.10    4.50
   6   1 -22    2.30    4.10
   6   3 -19   19.00    5.50
   6   9  -6  190.78    4.30
   6  11   1   12.50    1.60
   8   3 -22   -1.00    3.30
   8   5 -19   -4.30    2.80
   8   8 -13   13.90    3.60
   9   5 -20    0.90    3.20
  -1 -11   0  385.36    5.00
   0 -16  -5   58.59    4.50
   0 -11 -11   -0.80    2.90
   0  -9 -11  139.39    5.70
   1 -18 -10   14.10    3.40
   1 -17 -12   15.30    4.20
   1 -14 -15   23.20    5.60
   1  -8 -16   42.00    4.50
   1  -2 -11  710.63   10.00
   2 -18 -16    0.60    3.40
   2 -17 -17    2.10    3.30
   2 -16 -18   -0.50    3.40
   2 -15 -19    7.70    3.70
   2 -12 -20   63.29    7.50
   2 -10 -20   -0.90    5.10
   2  -9 -20    4.40    4.50
   2  -5 -18  861.51   14.70
   3 -18 -20    9.70    4.40
   3 -17 -21   26.80    5.40
   3 -13 -23   -3.80    3.80
   3 -10 -23   71.29    8.30
   3  -9 -23    3.80    5.80
   3  -5 -21  103.79    7.20
   3   0 -16   14.80    3.70
   4  -8 -25    3.10    5.00
   4  -3 -22   55.49    6.30
   4  -2 -21   82.59    7.10
   4  -1 -20    1.30    3.80
   5  -8 -27   22.80    4.80
   5  -3 -24    1.90    6.80
   5   0 -21    3.50    4.70
   5  10   1   55.09    2.30
   6  -9 -29   28.40    6.20
   6  -2 -25    1.40    3.80
   6  -1 -24    4.70    3.90
   7   2 -22    9.70    3.50
   7   4 -19    5.80    3.90
   8   6 -17    0.50    3.10
   8   7 -15   -1.90    3.60
  -1 -12   9    0.60    1.30
  -1 -10  -1    8.00    1.50
   0  -7 -10  360.76    8.20
   1 -16 -13   33.70    5.10
   1 -15 -14    6.70    4.10
   1 -11 -16  107.79    6.90
   1 -10 -16   -0.70    3.90
   1  -4 -13   21.30    4.20
   1   4   4   25.50    2.50
   2 -14 -19    5.40    4.80
   2 -11 -20  192.18    9.30
   2  -7 -19   12.20    4.70
   2  -4 -17   17.80    3.70
   2  -3 -16  267.07    7.80
   2  -2 -15   53.49    4.30
   3 -12 -23    0.40    3.60
   3 -11 -23    3.90    4.90
   3  -7 -22  246.68   10.60
   3  -4 -20  125.59    7.40
   3  -1 -17    2.60    3.70
   4 -16 -24    1.30    4.20
   4 -14 -25   20.80    5.40
   4  -9 -25   -6.00    4.10
   4   3 -14    3.70    3.20
   4   7  -5    3.30    1.40
   5  -9 -27   24.40    5.20
   5  -6 -26   14.80    4.50
   5   4 -15    4.20    3.10
   5   5 -13    8.70    2.80
   6 -10 -29    4.20    4.40
   6  -7 -28   24.20    5.70
   6  -5 -27    1.10    3.80
   6   2 -20  100.89    7.70
   6   4 -17   -3.40    4.40
   7  -6 -29    4.90    4.20
   7  -3 -27    0.20    3.60
   7  -2 -26   37.10    5.70
   7  -1 -25   -0.50    3.90
   7   0 -24   21.30    4.80
   7   1 -23   -4.90    3.40
   7   8 -11    1.70    3.00
   8   2 -23    1.50    3.50
   9   6 -18    7.30    3.20
   0 -14  -8   -0.50    2.80
   0 -13  -9   69.39    4.90
   1 -17 -11    5.60    3.40
   1 -13 -15  193.78    8.90
   1  -7 -15  120.19    5.80
   1  -1  -9  352.46    6.90
   2 -18 -15   -2.10    2.90
   2 -15 -18   14.10    4.90
   2  -8 -19  142.89    7.70
   2  -6 -18   -1.90    4.90
   3 -18 -19    3.00    3.80
   3 -17 -20    3.10    4.00
   3 -16 -21    4.00    4.20
   3  -6 -21    9.10    5.40
   3  -3 -19  540.15   12.20
   3  -2 -18  445.56   10.70
   4 -12 -25    4.90    4.60
   4 -10 -25   10.60    4.20
   4  -7 -24   47.20    7.80
   4  -5 -23   51.19    6.60
   4   5 -10   -1.10    2.30
   5 -13 -27    5.90    4.50
   5 -12 -27   13.80    5.10
   5 -11 -27    3.90    4.70
   5 -10 -27   -1.10    4.20
   5  -7 -26   -1.70    4.30
   5  -5 -25   25.10    5.40
   5   2 -18  552.54   12.90
   6  -8 -28    3.70    4.60
   6   7 -11    8.00    2.90
   7  -5 -28   27.00    5.80
   7   3 -20    0.30    4.00
   7   5 -17    3.30    4.20
   8  -2 -27   -3.90    4.00
   8  -1 -26   -4.40    4.20
   8   0 -25    2.00    4.00
   8   1 -24    1.70    3.70
   8   4 -20   15.70    4.20
   9   4 -21    7.80    3.40
  -1 -11   1  220.98    3.70
  -1  -9  -1    1.90    1.40
  -1  -8  -1  225.28    3.80
  -1  -3   8  218.58    4.80
   0 -11 -10   84.69    5.10
   0  -8 -10  185.98    5.90
   0  -6  -9    9.20    3.00
   1 -16 -12   42.50    5.40
   1  -6 -14  763.42   12.40
   1   2  -3  389.36    3.50
   2 -19 -13    6.10    3.40
   2 -17 -16   -2.30    3.10
   2 -16 -17    7.30    3.70
   2 -12 -19  114.09    8.80
   2  -9 -19   40.10    6.00
   3 -13 -22   -4.30    3.80
   3   8   4   80.79    3.50
   4  -4 -22   29.60    5.40
   5  -8 -26    0.70    4.70
   5  -4 -24   11.40    6.70
   5   1 -19    8.40    4.40
   6  -9 -28   39.10    6.00
   6  -6 -27    6.70    4.30
   6   5 -15   14.90    3.50
   6   6 -13    3.30    3.30
   7   6 -15   17.90    4.20
   7   7 -13   15.10    3.80
  -1 -10   0   27.20    1.80
   0 -16  -3   20.70    3.40
   0 -12  -9    7.10    3.00
   1 -17 -10   21.70    4.30
   1 -15 -13   49.99    5.60
   1  -9 -15   11.10    3.40
   2 -18 -14   28.40    4.70
   2 -14 -18    0.30    5.40
   2 -11 -19   18.20    4.90
   2  -7 -18  156.88    8.10
   2  -5 -17   82.59    5.40
   2  -1 -13   98.49    5.80
   3 -16 -20   10.80    4.30
   3 -12 -22   42.00    5.40
   3  -7 -21   93.29    7.80
   3  -5 -20  282.27    9.60
   4 -16 -23   -0.40    3.90
   4 -14 -24    7.40    4.20
   4 -13 -24   50.89    6.50
   4  -9 -24   50.09    6.20
   4  -6 -23   84.19    7.70
   4  -2 -20   21.90    5.10
   4  -1 -19    4.00    4.10
   5 -14 -26   -1.90    4.30
   5  -9 -26    5.00    4.60
   5  -6 -25    9.50    4.40
   5  -3 -23    5.70    5.80
   5  -2 -22  349.47   12.00
   5   0 -20  287.17   10.10
   5   3 -16   21.10    3.80
   6 -11 -28   88.79    8.50
   6 -10 -28   46.50    6.60
   6  -7 -27   -1.50    4.20
   6  -5 -26  142.89    9.00
   6  -1 -23   96.29    7.20
   6   3 -18   -6.60    3.80
   7  -6 -28   37.60    6.30
   7  -3 -26   -1.70    4.10
   7   2 -21    6.60    4.70
   8   3 -21    1.60    3.50
   8   5 -18    2.60    2.80
   9   3 -22    3.50    3.50
  -1 -12  10    0.80    1.40
  -1  -3   6   69.49    2.70
   0 -15  -5    7.50    3.20
   0  -7  -9  176.38    6.00
   1  -7 -14  952.00   13.90
   1  -5 -13   33.20    4.60
   1  -4 -12 1311.27   14.90
   1  -3 -11   45.80    4.30
   1  -2 -10   75.09    4.00
   1   0  -7    2.60    2.80
   2 -19 -12    3.20    3.00
   2 -17 -15   10.00    3.70
   2 -16 -16    7.20    3.80
   2 -15 -17    4.10    4.90
   2  -4 -16   68.19    4.80
   2  -2 -14  596.94   11.00
   2   1 -10   -1.10    3.10
   3 -18 -18   11.90    4.50
   3 -17 -19   10.20    3.90
   3  -8 -21   46.30    6.80
   3   0 -15   10.10    3.00
   3   5  -6   35.90    2.50
   4 -12 -24    6.80    4.40
   4 -11 -24    2.90    4.40
   4 -10 -24   -0.60    3.60
   4   2 -15   53.89    4.40
   5 -13 -26   11.70    5.00
   5 -12 -26    4.10    4.70
   5 -10 -26   20.40    5.00
   6  -8 -27    4.50    4.60
   7  -7 -28   11.60    5.10
   7  -5 -27    1.10    4.50
   7  -2 -25    5.70    4.20
   7  -1 -24    8.20    4.20
   7   0 -23   -2.00    3.50
   7   1 -22   -0.60    4.10
   7   4 -18  117.09    7.90
   8  -3 -27    4.90    3.90
   8  -2 -26    4.00    4.30
   8   6 -16    1.10    3.40
   9   1 -24    3.70    4.00
   9   2 -23    2.20    3.70
   0  -2  -4    0.80    1.70
   1 -17  -9    3.00    3.40
   1 -16 -11   -3.20    4.00
   1   1  -5   50.69    2.70
   2 -12 -18   20.60    5.70
   2  -8 -18   17.20    4.20
   2  -6 -17   21.40    4.50
   3 -15 -20   15.60    4.80
   3 -13 -21   11.20    4.00
   3  -9 -21  164.98    9.60
   3  -3 -18   34.30    4.40
   3  -2 -17    0.80    3.80
   3  -1 -16   26.80    3.70
   4  -7 -23   81.99    8.00
   4  -5 -22   27.20    5.90
   5   7  -8  121.69    3.90
   6  -9 -27   -1.70    4.50
   6  -6 -26   -2.30    4.40
   6  -4 -25   -0.80    3.50
   6   2 -19   78.19    6.50
   8  -1 -25    1.80    3.90
   8   0 -24    8.90    4.60
   8   1 -23    5.50    3.60
   8   4 -19   20.80    4.10
   8   7 -14   57.49    5.20
   8   8 -12   34.90    4.30
   9   6 -17    5.90    3.10
  -1  -7   0 1170.98    6.50
   0  -8  -9   14.40    2.90
   0  -6  -8  562.54    8.70
   1  -9 -14  215.78    7.70
   1  -8 -14  280.07    8.00
   1  -6 -13   85.29    5.20
   1   4   3   26.60    2.00
   2 -19 -11    2.90    2.70
   2 -18 -13    3.70    3.20
   2 -14 -17    5.10    5.40
   2 -11 -18   33.80    5.30
   2 -10 -18   34.60    5.00
   2  -9 -18   21.70    4.50
   3 -18 -17    5.50    4.40
   3 -16 -19    0.50    4.00
   3 -12 -21   10.20    4.80
   3 -11 -21  185.78    9.80
   3 -10 -21   38.90    6.70
   4 -17 -21    2.40    3.90
   4 -14 -23    6.90    4.20
   4 -13 -23    6.20    4.40
   4   3 -13    2.50    2.60
   5 -14 -25    3.00    4.00
   5  -8 -25    5.70    4.10
   5  -6 -24    8.50    5.50
   5  -4 -23   25.30    5.70
   5   2 -17    0.30    3.30
   6 -12 -27    7.50    4.90
   6 -11 -27    3.70    4.70
   6 -10 -27    3.10    4.20
   6   1 -20    7.80    4.40
   7  -9 -28    6.50    4.90
   7  -8 -28   -1.90    3.80
   7  -6 -27    2.30    4.40
   7   3 -19   18.80    4.90
   7   5 -16   11.80    4.20
   9   4 -20    6.40    3.30
   9   7 -15    2.90    2.80
  -1  -9   0  950.80    7.00
   0 -16  -1   15.40    2.90
   0 -13  -7  270.27    7.50
   1 -16 -10   80.29    6.40
   1 -10 -14   34.90    4.10
   2 -16 -15    3.60    4.00
   2 -15 -16   66.19    6.50
   2  -5 -16 1019.30   15.10
   2   0 -11    3.80    3.70
   3  -7 -20  183.08    9.00
   3  -5 -19   28.10    5.00
   3   1 -13    1.90    2.90
   4 -12 -23    3.40    4.20
   4 -11 -23   26.40    5.40
   4 -10 -23    8.20    4.40
   4  -9 -23   62.89    7.40
   4  -6 -22   27.20    6.10
   4  -3 -20    5.00    4.50
   4  -2 -19    2.50    4.50
   4  -1 -18   55.39    5.70
   5 -13 -25    4.30    3.80
   5 -12 -25   -0.40    4.00
   5 -11 -25    8.30    4.40
   5  -9 -25    5.30    4.50
   5  -3 -22    1.00    5.10
   5   1 -18    3.60    4.00
   5   5 -12   13.70    2.60
   6  -5 -25    0.70    3.70
   6  -1 -22   43.70    6.40
   6   0 -21   10.60    4.90
   6   8  -8    3.70    2.20
   7   2 -20   99.89    6.90
   7   6 -14    3.70    3.60
   7  10  -5    0.50    1.70
   8  -3 -26    9.10    4.50
   8   3 -20    6.70    3.70
   9   3 -21    2.80    3.30
  -1 -10   1    8.30    1.40
  -1  -8   0  489.55    4.80
  -1  -3   5    4.30    1.40
   0 -16   0    0.20    2.30
   0 -11  -8  103.49    5.20
   0  -4  -6   70.29    3.60
   1 -15 -11   38.80    5.00
   1 -14 -12    8.00    4.10
   1 -12 -13    4.00    3.80
   1  -7 -13  160.78    6.40
   1  -5 -12  303.67    7.80
   2 -19 -10   -0.80    2.50
   2 -18 -12    3.10    3.00
   2  -8 -17   63.59    6.10
   2  -4 -15   75.19    5.40
   3 -19 -15   10.00    4.00
   3 -18 -16   13.30    4.50
   3 -15 -19   52.69    6.20
   3  -8 -20    0.00    4.50
   4 -16 -21   -1.40    4.10
   4  -7 -22   -4.90    5.80
   4  -5 -21   90.39    7.70
   4   4 -11    2.60    2.40
   4   6  -7   42.00    2.50
   5  -7 -24   61.89    6.80
   5  -5 -23   95.69    8.60
   5  -2 -21   42.90    5.70
   6  -8 -26    4.10    3.80
   6  -4 -24  123.89    8.50
   6   3 -17   43.40    5.20
   6   5 -14   20.70    3.30
   7  -7 -27    7.30    4.20
   7  -5 -26   23.40    5.40
   7  -2 -24   -1.90    3.80
   7   0 -22    0.60    3.80
   7   1 -21    0.50    4.10
   7   7 -12   13.10    3.60
   7   8 -10   30.80    3.60
   8   2 -21    2.80    3.20
   9   2 -22    2.60    3.60
   9   5 -18   41.00    4.90
  -1  -2   8   19.60    2.50
   0 -15  -3   20.80    3.40
   0   2   6  201.18    4.40
   1 -18  -5   10.10    3.20
   1  -4 -11    7.30    4.10
   2 -17 -13    0.90    3.10
   2 -14 -16   21.20    6.00
   2 -11 -17   56.89    6.20
   2 -10 -17   25.70    5.30
   2  -9 -17    6.10    4.30
   2  -6 -16   24.30    4.40
   2  -3 -14  120.19    5.40
   2  -2 -13   80.79    5.80
   2  -1 -12   29.10    4.00
   3 -17 -17   -0.40    3.50
   3 -16 -18   -0.50    3.50
   3 -12 -20    7.30    5.20
   3 -11 -20   17.80    6.40
   3 -10 -20   -1.20    6.00
   3  -6 -19    1.20    4.00
   4 -17 -20    2.70    4.40
   4 -13 -22   64.49    6.80
   4  -8 -22  164.88   10.00
   4   2 -14 1056.09   14.60
   4   5  -9   18.00    2.30
   5 -14 -24    2.90    3.90
   5   3 -15   58.09    4.40
   6 -12 -26    5.30    5.00
   6 -10 -26   39.40    6.70
   6  -6 -25   11.10    4.40
   6   6 -12    1.70    3.30
   7  -8 -27   25.40    5.10
   7   4 -17   -1.60    4.40
   8  -1 -24    1.30    3.80
   8   0 -23   -3.80    3.80
   8   1 -22    3.20    4.10
   9   0 -24   24.10    5.00
   9   1 -23   -1.50    3.40
   0 -16   1    8.50    2.40
   0 -10  -8  106.09    4.60
   0  -8  -8  122.89    5.20
   1 -16  -9    0.40    3.70
   1 -13 -12   24.40    4.70
   1 -10 -13   -4.30    3.40
   1  -9 -13   19.20    3.80
   1  -8 -13   27.90    3.70
   1  -3 -10  278.67    6.40
   1  -2  -9  511.95    8.00
   2 -19  -9    1.40    2.70
   2 -18 -11   17.30    4.00
   2 -16 -14    9.90    4.60
   2 -15 -15   28.50    5.40
   3 -19 -14    2.30    3.60
   3  -2 -16   65.69    4.60
   3  -1 -15    4.80    2.70
   4 -12 -22    0.30    4.20
   4 -11 -22   82.79    7.10
   4 -10 -22    6.70    5.90
   4  -6 -21   14.10    5.90
   4  -4 -20    5.80    4.80
   5 -13 -24    7.20    4.30
   5 -12 -24   16.60    5.20
   5 -11 -24  168.48    9.80
   5  -9 -24  164.78    9.40
   5  -6 -23    3.10    6.60
   5  -4 -22  116.19    8.20
   6  -7 -25    0.10    4.20
   6  -5 -24   50.89    6.20
   6   2 -18   -3.70    4.10
   7 -10 -27    1.10    4.70
   7  -6 -26   31.90    5.60
   8  -6 -27   -0.40    4.40
   8   6 -15    4.80    3.70
   9   4 -19    1.80    3.20
   9   6 -16    4.70    3.20
  -1  -2   7  142.79    3.80
   0  -6  -7   98.19    4.10
   1 -15 -10  159.08    7.80
   1 -14 -11   23.30    4.70
   1  -6 -12   40.50    4.60
   2  -7 -16  163.18    7.00
   2  -5 -15   13.60    4.10
   3 -16 -17    0.20    3.70
   3 -15 -18   75.29    6.60
   3  -7 -19   12.40    4.30
   3  -5 -18    2.30    3.50
   4 -18 -18    2.50    3.70
   4 -17 -19   17.60    4.80
   4 -16 -20    9.00    4.40
   4  -3 -19   76.09    5.70
   5  -3 -21    4.80    4.70
   5   4 -13   68.49    4.40
   5   8  -5    0.70    1.50
   6  -8 -25   45.40    6.40
   6   0 -20  133.99    8.30
   6   1 -19   -2.10    4.20
   6   4 -15   49.00    4.60
   7  -7 -26    1.10    4.70
   7   3 -18    1.90    4.10
   8  -3 -25    0.40    4.10
   8   7 -13   12.40    4.00
   9  -2 -25   -0.90    3.90
  -1 -11   3  530.85    4.50
   0 -15  -2    0.50    2.60
   0 -14  -4   16.70    3.50
   0 -11  -7   66.09    4.40
   1 -12 -12   56.29    5.10
   1   0  -6 6373.96   20.90
   2 -17 -12   27.50    4.90
   2 -14 -15    4.30    5.20
   2 -11 -16   -5.10    4.20
   2  -8 -16  155.28    7.30
   3 -19 -13    2.80    3.30
   3 -12 -19   27.10    5.90
   3 -11 -19   39.90    6.90
   3  -9 -19   15.90    5.60
   3  -4 -17   16.40    4.70
   4 -13 -21   14.00    4.50
   4  -7 -21   30.50    6.40
   4  -5 -20  133.29    8.20
   4  -2 -18  262.17    9.00
   4  -1 -17   19.30    4.70
   4   0 -16  609.14   11.80
   5 -16 -22    1.40    3.60
   5 -14 -23    7.00    4.20
   5  -7 -23  144.49    9.00
   5  -5 -22  143.59    9.10
   5  11   4    2.90    2.30
   6 -13 -25    5.60    4.00
   6 -11 -25    6.30    4.70
   6 -10 -25   -3.10    4.40
   6  -6 -24   31.10    5.80
   6  -4 -23   -4.20    4.60
   7  -8 -26   13.40    4.90
   7  -5 -25    2.60    3.80
   7  -1 -22    0.20    3.70
   7   2 -19   55.69    6.50
   8  -2 -24   22.00    5.50
   8   3 -19   17.40    4.20
   8   8 -11    8.00    3.10
   9  -1 -24    2.10    4.20
   9   2 -21   -3.30    3.50
   9   3 -20    2.50    3.30
   9   7 -14    6.60    2.70
   0   2   5  430.56    5.60
   1 -13 -11   11.50    3.50
   1  -7 -12    2.90    2.70
   1  -5 -11  152.78    5.70
   2 -19  -8   26.30    4.20
   2 -18 -10   14.80    3.80
   2 -16 -13   25.70    5.10
   2 -10 -16   57.99    5.30
   2  -9 -16   34.00    4.80
   2  -6 -15   32.80    4.60
   2  -4 -14    0.10    3.00
   2   0 -10 1295.27   12.70
   3 -14 -18    8.50    4.40
   3  -6 -18    9.20    4.00
   3   1 -12    4.40    3.30
   3   6  -3   16.50    1.50
   4 -12 -21   19.90    5.30
   4  -8 -21   71.59    7.20
   4   3 -12    0.10    2.40
   5  -9 -23   11.70    4.80
   5  -8 -23   15.10    4.40
   6  -3 -22   37.00    6.30
   6   3 -16   62.89    5.60
   6   9  -5   22.80    2.10
   7 -11 -26   13.80    5.20
   7  -9 -26    5.00    4.20
   7  -6 -25    3.60    4.30
   7  -4 -24    2.30    4.70
   7   0 -21    0.30    4.60
   8  -6 -26   11.60    4.90
   8  -1 -23    4.60    3.80
   8   0 -22   41.90    5.40
   8   1 -21   14.40    4.20
   8   2 -20   10.90    4.00
   8   5 -16   73.39    5.90
   9   0 -23   -4.30    3.60
   9   1 -22    1.90    3.60
   9   5 -17   -0.40    2.90
  -1  -2   6  307.67    4.70
   0 -12  -6   15.00    2.70
   0 -10  -7   72.99    3.90
   0  -7  -7  154.38    4.80
   0  -5  -6   18.30    2.80
   1 -14 -10  110.89    6.30
   1  -9 -12  117.69    5.70
   1  -8 -12   -5.20    2.60
   2 -13 -15   47.50    6.00
   2  -3 -13    2.40    3.80
   3 -18 -14   -0.40    3.10
   3 -17 -15    1.00    3.50
   3 -15 -17   18.80    4.70
   3  -7 -18   28.50    5.10
   3  -3 -16   75.99    5.10
   3  -2 -15   28.20    4.20
   3   0 -13   -3.30    3.20
   4 -18 -17    7.90    4.70
   4 -17 -18   16.40    4.60
   4 -11 -21   11.50    4.90
   4 -10 -21   29.30    6.30
   4  -6 -20  469.15   13.30
   4  -4 -19  171.88    7.70
   5 -16 -21    7.40    4.80
   5 -11 -23    9.90    4.30
   5 -10 -23   -4.20    3.60
   5  -4 -21   -2.30    5.50
   5   3 -14   20.60    3.30
   5   5 -11   -0.40    2.10
   6 -14 -24    1.80    3.80
   6  -5 -23   35.10    5.40
   6   5 -13  236.48    7.20
   7   6 -13    0.60    3.40
   7   9  -7    3.00    2.30
   9  -3 -25   -2.70    4.00
  10   6 -16   -1.60    2.90
  -1  -9   1   -0.30    1.10
   0 -15  -1    7.70    2.80
   0  -2  -3 1814.42    8.60
   1 -16  -7   33.00    4.70
   1  -6 -11  166.38    6.80
   1  -4 -10  147.89    5.10
   1  -1  -7   59.99    3.80
   2 -19  -7    1.60    2.60
   2 -18  -9   11.80    3.70
   2 -17 -11   32.00    4.70
   2 -16 -12   15.30    4.70
   2 -14 -14   -3.70    4.50
   2  -2 -12   45.40    4.40
   3 -19 -12   -0.80    3.00
   3  -8 -18    3.40    4.50
   3  -1 -14   14.20    3.10
   4  -3 -18   54.79    5.70
   4   4 -10   44.80    3.30
   5 -14 -22   10.10    4.30
   5  -7 -22  209.88   10.60
   5  -3 -20  178.78    9.00
   5   6  -9    6.90    2.30
   5   7  -7   12.20    2.10
   6 -13 -24    2.20    4.00
   6 -12 -24    2.20    4.50
   6 -11 -24   -1.50    4.30
   6 -10 -24    0.00    4.30
   6  -9 -24   45.90    6.40
   6   1 -18   11.10    4.80
   7  -8 -25    7.80    4.80
   7  -7 -25    5.10    4.40
   7  -5 -24    8.40    4.70
   7   7 -11   59.69    4.50
   8  -7 -26   23.30    4.90
   8  -5 -25   -1.20    4.30
   8  -3 -24    4.40    3.80
   9  -2 -24    2.30    3.80
   9   4 -18   83.89    6.60
   0 -14  -3    4.80    2.70
   0 -11  -6  113.69    5.20
   0  -4  -5   17.40    2.30
   1  -3  -9  595.54    8.70
   1  -2  -8  134.29    4.60
   1   5   5  218.28    4.80
   2 -15 -13   -3.20    4.70
   2 -10 -15    2.90    4.10
   2  -8 -15   97.89    6.40
   2  -5 -14    0.10    3.00
   3 -18 -13    3.60    3.60
   3 -14 -17    4.20    4.20
   3 -11 -18  205.88    9.40
   3 -10 -18   -3.30    5.00
   4 -15 -19    0.50    3.30
   4 -13 -20   80.59    6.80
   4 -12 -20   23.70    5.00
   4  -7 -20  225.68    9.80
   4  -5 -19    3.30    4.70
   4  -2 -17   30.90    5.20
   5 -13 -22    3.70    3.80
   5 -12 -22    2.10    4.40
   5  -8 -22   37.50    7.50
   5  -5 -21   -2.70    5.40
   5  -2 -19   14.20    5.10
   5   2 -15    0.20    2.80
   6  -6 -23    2.10    3.80
   6  -4 -22   53.19    7.30
   6   0 -19   17.40    4.90
   6   6 -11    0.50    2.80
   7 -11 -25   37.70    6.50
   7 -10 -25   -1.50    4.30
   7  -9 -25   18.30    5.30
   7  -2 -22   46.80    5.70
   7   3 -17    5.20    4.00
   7   8  -9   24.10    3.50
   8  -8 -26    8.90    4.50
   8  -2 -23    6.50    4.20
   8   6 -14    1.40    4.00
   9  -4 -25   -3.10    4.20
   9  -1 -23    1.10    4.10
   9   3 -19   25.30    4.30
   9   6 -15   -2.80    2.60
  -1 -10   2  161.88    2.80
   0  -6  -6   12.80    2.50
   0  -3  -4   48.40    2.40
   1 -15  -8   66.29    5.80
   1 -14  -9   10.60    4.30
   1  -7 -11   24.20    4.20
   2 -19  -6    8.80    3.30
   2 -17 -10   22.00    4.40
   2  -9 -15  164.08    7.10
   3 -19 -11   10.00    3.60
   3 -17 -14   19.20    4.40
   3 -16 -15    3.70    3.50
   3 -15 -16  131.99    8.20
   3  -6 -17   56.89    5.50
   3  -4 -16  136.99    6.20
   3   5  -5   85.89    2.90
   4 -18 -16    2.30    3.50
   4 -17 -17   13.50    4.30
   4 -16 -18    3.80    3.60
   4 -11 -20  443.36   13.90
   4  -8 -20  351.06   11.90
   4  -1 -16   22.10    4.20
   5 -16 -20   12.50    4.80
   5 -11 -22   54.49    6.30
   5 -10 -22   25.70    5.10
   5  -9 -22  372.96   12.40
   5  -1 -18   34.90    4.60
   5   1 -16    5.00    3.30
   6 -14 -23   10.10    4.50
   6  -7 -23   55.99    6.60
   6   7  -9    3.40    2.60
   6   8  -7   31.90    2.90
   7  -4 -23   -0.50    4.00
   7  -1 -21    3.10    4.30
   7   0 -20  113.69    7.90
   7   1 -19   17.80    5.30
   7   2 -18  250.27    9.60
   7   5 -14    7.80    3.90
   8  -6 -25    3.20    4.30
   8  -1 -22   17.40    4.70
   8   0 -21    4.50    3.70
   8   2 -19   12.70    4.10
   8   3 -18    7.70    4.20
   9   0 -22   38.60    5.50
   9   1 -21    1.60    3.80
   9   2 -20   58.19    5.90
  10   5 -17    1.20    2.90
   0 -10  -6    3.50    2.50
   1 -16  -6   27.40    4.20
   1  -9 -11  292.37    7.80
   1  -5 -10  225.08    6.40
   1   1  -4   17.50    2.00
   2 -18  -8   13.40    3.40
   2 -16 -11   37.40    4.90
   2 -14 -13   61.89    6.20
   2  -6 -14   46.90    4.30
   2   3  -5   11.10    2.00
   3  -7 -17   10.90    4.90
   4  -6 -19    5.10    5.10
   4  -4 -18  511.75   12.30
   4   5  -8  165.78    4.50
   4   7  -4   23.20    1.50
   4  10   4   15.40    2.40
   5 -17 -19   10.50    4.70
   5 -14 -21   13.90    4.60
   5  -6 -21   21.90    6.10
   5  -4 -20  360.26   11.40
   6 -15 -22    6.40    4.70
   6 -13 -23   19.60    4.90
   6  -8 -23   62.49    6.90
   6  -5 -22   11.90    5.70
   7  -7 -24    5.90    4.50
   8  -7 -25   -2.20    4.30
   8   1 -20   -1.00    3.40
   9   5 -16   17.00    3.70
   9   7 -13   -3.30    2.30
  -1  -8   1   14.10    1.50
  -1  -7   1   55.69    2.00
  -1  -2   5  831.02    6.90
   0 -15   0  121.99    4.80
   0   2   4    0.90    2.00
   1 -12 -10   -3.60    3.10
   2 -15 -12   74.39    6.40
   2  -7 -14  210.48    7.50
   2  -3 -12   49.80    5.30
   3 -18 -12    9.80    3.80
   3 -11 -17    8.90    5.10
   3  -8 -17   24.70    5.10
   3  -5 -16  391.76   10.10
   3   1 -11   61.59    4.80
   4 -18 -15    2.20    3.60
   4 -16 -17    4.70    3.80
   4 -15 -18   -0.80    3.30
   4 -13 -19    2.80    3.70
   4  -7 -19    4.10    5.40
   4   3 -11   30.80    3.20
   5 -13 -21   14.50    4.20
   5  -7 -21    1.70    5.20
   5  -3 -19    3.20    4.90
   6 -11 -23   -0.20    3.80
   6 -10 -23   -0.80    4.10
   7 -12 -24    1.20    4.10
   7  -8 -24   10.90    4.70
   7  -5 -23   23.50    5.20
   8  -8 -25   12.30    4.80
   8  -5 -24   69.09    7.20
   8   5 -15   22.70    4.30
   8   8 -10   16.20    3.90
  10   3 -19   -0.80    3.00
  -1  -1   7  280.77    5.00
   1 -13  -9   48.60    4.80
   1  -4  -9   34.10    3.80
   2 -17  -9   42.40    5.10
   2 -11 -14   96.59    5.90
   2 -10 -14    3.20    4.00
   2  -8 -14  415.46   10.00
   2  -5 -13   92.49    5.50
   2  -2 -11   69.39    4.90
   2   0  -9   26.30    3.30
   3 -17 -13    6.70    4.10
   3 -16 -14    2.70    3.20
   3 -15 -15   -1.40    4.10
   3 -10 -17   -0.50    4.10
   3   0 -12 2125.59   18.50
   4 -17 -16    8.40    4.30
   4 -12 -19    0.80    4.70
   4  -8 -19  171.38    9.30
   4  -5 -18  549.54   13.00
   4  -3 -17   12.00    4.20
   5 -16 -19    0.90    4.10
   5 -12 -21   -3.30    3.70
   5 -11 -21   27.30    5.40
   5 -10 -21    0.40    4.20
   5  -8 -21    3.80    5.80
   6 -14 -22   10.00    4.00
   6  -6 -22   61.09    6.10
   6  -4 -21    3.10    5.70
   6   0 -18    6.80    4.50
   6   1 -17   60.99    6.00
   6   5 -12  173.18    6.30
   7 -11 -24   95.29    8.10
   7 -10 -24   33.60    5.90
   7  -6 -23   19.10    5.10
   7   4 -15    3.10    3.50
   7   6 -12   61.49    5.20
   8  -6 -24   18.20    5.00
   8  -2 -22   14.40    4.40
   8   9  -8    1.30    2.70
   9  -4 -24   -4.90    4.20
   9  -1 -22    2.10    4.30
   9   4 -17    8.10    3.50
  10   2 -20    9.00    3.80
   0  -5  -5 1279.57   10.40
   1 -17  -3    2.00    3.10
   1 -14  -8   57.39    4.70
   1 -11 -10  342.27    8.60
   1  -6 -10  223.78    6.70
   2 -18  -7   -2.30    2.50
   2 -16 -10    3.40    4.00
   2 -14 -12   26.40    5.40
   2  -9 -14  305.07    8.60
   3  -6 -16   64.19    6.10
   4 -10 -19   17.30    5.60
   4  -9 -19    2.80    5.40
   5 -17 -18   15.60    4.40
   5  -6 -20   39.00    7.00
   5  -2 -18  598.94   13.00
   5   5 -10   72.69    4.10
   6 -13 -22    0.50    3.90
   6 -12 -22   -3.60    4.10
   7  -4 -22   29.30    5.30
   7  -1 -20    4.50    5.10
   8  -1 -21   15.90    4.80
   8   4 -16   57.99    5.60
   9   0 -21    1.40    3.70
   9   1 -20    2.00    3.50
   9   2 -19    3.60    3.80
   9   3 -18   15.40    4.10
   9   6 -14   -1.40    2.70
   0 -13  -3  309.67    6.90
   1  -3  -8  203.48    5.80
   2 -15 -11   46.90    5.80
   3 -19  -9    0.40    2.80
   3 -18 -11    9.10    3.40
   3 -14 -15   12.10    6.00
   3 -12 -16   -0.10    4.80
   3  -4 -15   20.00    3.80
   4 -17 -15    1.10    3.40
   4 -16 -16    3.20    3.60
   4 -15 -17   56.79    6.00
   4 -13 -18    7.70    4.40
   4  -6 -18  113.59    7.20
   4  -1 -15    5.60    3.50
   5 -13 -20    1.40    4.10
   5  -4 -19    5.00    4.50
   5  -1 -17   -3.20    3.80
   5   2 -14    3.50    3.40
   5  11   3    5.10    1.50
   6 -10 -22    3.10    4.60
   6  -8 -22   41.20    5.70
   6  -5 -21   45.90    7.00
   6  -3 -20   11.90    5.30
   7 -12 -23   -0.80    4.40
   7  -8 -23    2.60    4.40
   7  -7 -23   -1.60    3.70
   7   0 -19   20.10    5.70
   7   1 -18   22.30    6.10
   7   2 -17   31.90    5.20
   8   0 -20   -2.20    3.60
   8   1 -19   65.49    6.00
   8   2 -18   21.60    5.00
   8   3 -17   94.79    6.70
   8   6 -13   28.40    4.90
   9  -3 -23    3.30    3.80
  10   5 -16    2.00    2.70
   0 -15   1    4.10    2.50
   0 -14  -1   -3.10    2.50
   0 -10  -5   52.89    3.60
   0   3   6   47.20    2.90
   1 -15  -6    0.30    3.60
   1 -12  -9   18.90    3.20
   1  -9 -10  376.16    8.30
   1  -8 -10  228.78    6.50
   1   0  -5    7.50    2.00
   1   5   4   55.19    2.60
   2 -18  -6    3.10    2.90
   2 -17  -8    2.70    3.40
   2  -6 -13   43.40    4.10
   2  -4 -12   18.00    4.10
   3 -17 -12   -1.40    3.10
   3 -16 -13   -1.80    3.40
   3 -15 -14   18.70    4.90
   3  -8 -16   35.00    5.30
   3  -7 -16  128.99    6.70
   4 -12 -18   -0.30    5.90
   4  -7 -18  211.68    9.70
   4  -4 -17  315.07    9.60
   5 -17 -17    2.00    4.00
   5 -16 -18    1.30    3.70
   5 -12 -20   -2.50    3.50
   5  -8 -20    6.40    6.20
   5  -7 -20   93.19    7.50
   6 -14 -21    2.60    3.70
   6  -6 -21   22.50    6.30
   6  -2 -19   78.29    7.10
   7 -11 -23   -3.00    3.60
   7  -5 -22  139.39    8.10
   8  -9 -24    4.30    4.10
   8  -5 -23   -2.40    3.50
   9  -6 -24   -1.00    4.20
   9  -2 -22   68.19    7.10
  10   0 -21    1.00    3.80
  10   4 -17    5.50    3.30
   0  -6  -5   67.69    3.40
   0  -4  -4   14.00    2.40
   1 -17  -2   42.00    4.40
   1 -14  -7   10.80    3.70
   1 -13  -8  421.66   10.10
   1  -5  -9    2.60    2.70
   2 -10 -13   96.89    6.40
   2  -7 -13  312.37    8.30
   3 -18 -10   10.10    3.50
   3  -9 -16  131.89    6.80
   3  -5 -15   16.90    4.10
   4 -10 -18   81.99    7.70
   4  -8 -18    8.60    5.30
   4   4  -9   -1.80    1.80
   5 -11 -20   36.50    5.40
   5 -10 -20   71.89    6.90
   5  -9 -20  112.29    8.20
   5  -5 -19    8.70    5.40
   5  -3 -18   50.49    5.40
   6 -13 -21   -0.60    3.70
   6  -4 -20   57.99    7.40
   6   6 -10  113.39    4.80
   6  10  -2   23.00    1.60
   7  -6 -22   11.30    4.80
   8  -6 -23    6.60    4.70
   8  -2 -21   -3.10    4.00
   8   5 -14   55.59    6.10
   9  -1 -21   -1.10    3.60
   9   5 -15    4.20    3.20
   9   7 -12    5.60    3.00
  10   1 -20   -2.50    3.50
  10   2 -19   -1.70    3.20
  -1 -11   4    4.90    1.10
   2 -15 -10   -0.90    3.80
   2 -14 -11  112.29    7.20
   2  -9 -13  579.94   11.50
   2  -8 -13   14.00    3.30
   2  -3 -11    7.70    3.50
   2   2  -6 3608.04   15.70
   3 -19  -8    4.70    3.60
   3 -14 -14   -2.30    5.30
   3 -12 -15   -0.10    5.10
   3  -2 -13   99.99    5.30
   3   2  -9    5.00    3.00
   4 -16 -15   14.20    4.20
   4 -15 -16    2.00    3.70
   4  -3 -16   40.60    4.50
   5  -2 -17    6.70    4.60
   5   4 -11   29.10    3.50
   5   9  -2  333.97    3.40
   6 -12 -21    0.40    3.80
   6 -11 -21    2.00    4.30
   6  -8 -21    2.70    4.40
   6  -7 -21  101.49    7.70
   6   0 -17    0.40    4.70
   6   3 -14   -0.20    2.80
   7 -13 -22   13.20    4.60
   7  -7 -22   38.20    6.10
   7  -4 -21    2.20    4.10
   7  -1 -19    7.20    5.80
   7   8  -8   28.50    3.50
   8  -7 -23    6.70    4.60
   8   7 -11   -0.90    3.20
   9  -3 -22    0.00    4.30
   9   0 -20   74.99    6.80
  10   6 -14   -0.70    2.40
   0 -13  -2  116.59    4.50
   0  -7  -5  175.08    4.80
   2 -18  -5    1.40    2.50
   2 -17  -7    3.70    3.20
   2  -5 -12  581.34   10.80
   3 -17 -11    3.70    3.50
   3 -16 -12  107.99    7.70
   3  -6 -15   -0.50    3.30
   3  -1 -12   47.20    5.10
   4 -19 -11   18.50    4.30
   4  -6 -17   23.40    5.10
   5 -17 -16   14.60    4.40
   5 -16 -17    4.70    4.10
   5 -12 -19   11.80    4.40
   5  -6 -19    0.00    4.50
   5  -4 -18  219.08    9.40
   6 -14 -20   -5.20    3.30
   6  -5 -20   42.90    7.10
   6  -3 -19    4.60    6.00
   6   1 -16   -1.20    2.90
   6   7  -8   16.10    2.90
   7  -9 -22   46.60    6.30
   7  -8 -22   14.70    5.10
   7   0 -18  231.38   10.20
   7   9  -6    6.90    2.30
   8 -10 -23    2.60    4.30
   8  -8 -23   41.40    5.80
   8  -5 -22    3.50    4.30
   8   0 -19    5.60    3.90
   8   4 -15   20.30    4.90
   9   1 -19   12.90    4.10
   9   2 -18  100.89    7.30
   9   3 -17    2.20    3.40
  -1  -3   3  669.63    3.90
   0 -15   2  154.08    5.10
   1 -17  -1   14.50    3.30
   1 -15  -5  126.29    6.30
   1 -12  -8   22.20    3.40
   1  -4  -8  293.37    6.20
   3 -18  -9   -3.90    2.70
   3 -11 -15   30.80    4.90
   3 -10 -15    9.60    4.40
   3  -4 -14  795.52   12.60
   3   1 -10   31.50    3.60
   4 -12 -17   22.30    5.70
   4  -4 -16 1064.49   16.50
   4   3 -10   58.49    3.60
   5 -11 -19    8.60    4.60
   5 -10 -19   36.30    7.10
   5  -7 -19   56.89    6.90
   5   7  -6    3.40    2.00
   6 -13 -20   -2.20    4.20
   6  -6 -20    0.90    6.00
   6   5 -11   23.00    3.30
   7 -14 -21    1.10    3.80
   7  -5 -21    4.50    3.60
   7  -3 -20    3.20    4.60
   7   2 -16   45.90    5.50
   7   3 -15   29.50    4.60
   7   6 -11    5.50    3.40
   8   1 -18    4.70    4.80
   8   2 -17    3.40    4.10
   8   3 -16    0.90    4.10
   8   8  -9    1.30    2.90
   9  -6 -23   -0.50    3.70
   9  -2 -21    2.00    4.10
   9   6 -13    8.30    3.60
   9   8 -10    0.80    3.30
  10   5 -15    5.00    3.00
  -1  -2   4  839.32    5.90
   0 -14   0    9.40    2.40
   0  -3  -3  269.77    4.00
   1 -14  -6    4.20    3.40
   1 -13  -7    2.00    3.20
   1  -9  -9  131.69    5.10
   1  -8  -9   11.60    3.70
   1   2  -2 2358.86    6.50
   2 -14 -10   55.79    5.50
   2 -10 -12   19.80    4.40
   2  -6 -12 1210.38   14.90
   2  -1  -9  430.86    7.60
   2   1  -7  505.05    6.90
   3 -19  -7    3.80    2.90
   3  -9 -15   77.29    5.50
   3  -8 -15   -0.10    4.00
   4 -18 -12    3.20    3.30
   4 -16 -14   31.20    5.00
   4 -15 -15   36.80    5.60
   4 -10 -17    2.50    6.20
   4  -8 -17   -5.80    5.00
   4  -7 -17   10.90    4.10
   4  -1 -14   30.00    3.70
   4   0 -13   23.10    3.60
   4   5  -7    2.60    1.90
   5 -15 -17    3.80    4.20
   5  -9 -19  184.48    9.50
   5  -5 -18    5.80    5.40
   5  -3 -17   38.50    5.20
   5   2 -13   82.99    5.10
   6 -16 -18   15.40    5.30
   6 -12 -20    5.80    4.50
   6  -7 -20   21.20    6.50
   6  -4 -19    4.70    5.80
   6  -2 -18  179.18    8.90
   7 -13 -21   18.80    4.90
   7  -6 -21   -1.20    4.10
   8  -6 -22   13.70    4.70
   8  -2 -20   10.60    4.30
   8   6 -12   53.29    5.30
   9  -8 -23    2.40    4.00
   9  -1 -20   27.20    5.00
  10   1 -19    5.50    3.70
  10   4 -16    5.10    2.80
  10   7 -12    3.10    2.70
   0   2   3 1752.02    8.70
   0   3   5   88.89    3.20
   1 -11  -8  300.97    8.60
   2 -15  -9  110.29    6.80
   2  -9 -12  786.32   13.10
   2  -8 -12  450.85    9.80
   2  -7 -12  930.41   13.30
   3 -17 -10   34.90    4.40
   3 -16 -11    4.30    3.70
   3 -15 -12   76.59    6.30
   3 -14 -13   31.90    6.00
   3  -5 -14 1331.07   16.60
   3  -3 -13   10.80    3.20
   3   9   4  383.66    6.00
   4 -19 -10   -0.20    3.20
   4  -5 -16  301.87    9.80
   4  10   3  322.17    5.20
   5 -18 -14    0.40    3.50
   5   8  -4  189.08    3.70
   6 -14 -19    5.80    3.30
   6 -11 -20   37.10    5.30
   6  -9 -20  108.49    8.00
   6  -8 -20    7.70    4.70
   6   8  -6   58.39    3.20
   6   9  -4   94.49    3.20
   7 -11 -21    1.70    4.30
   7  -7 -21    6.30    4.40
   7  -4 -20   62.59    7.00
   8 -11 -22   21.20    5.20
   8  -8 -22   -1.90    4.30
   8  -7 -22    1.20    3.90
   8  -4 -21    8.30    3.90
   8   9  -7    7.30    2.70
   9  -5 -22   32.70    6.10
   9  -3 -21   23.70    5.40
   9   5 -14   -0.20    2.80
  10  -2 -21   -1.10    3.50
  10   2 -18   -1.60    3.20
  10   3 -17   21.40    4.40
   1 -17   0   98.99    5.70
   1  -5  -8  247.68    6.10
   1  -3  -7   20.40    2.80
   3 -18  -8    2.10    2.70
   3 -11 -14  142.09    7.80
   4 -18 -11    1.20    3.00
   4 -14 -15    3.80    4.70
   4 -12 -16    5.30    5.50
   4  -3 -15   61.39    5.20
   5 -12 -18   24.90    4.60
   5  -6 -18  123.89    7.90
   5  -2 -16   52.69    5.20
   6 -13 -19   19.50    5.00
   6  -5 -19   13.00    6.10
   6  -3 -18   76.69    6.90
   6   4 -12  122.59    5.40
   7 -14 -20    9.80    4.40
   7 -10 -21    4.00    4.00
   7  -9 -21   28.50    5.30
   7  -8 -21   49.30    6.20
   7   5 -12   -4.90    3.30
   8 -10 -22   -0.60    3.80
   8  -9 -22    3.80    3.70
   8  -5 -21    2.80    4.40
   9  -6 -22   13.40    4.60
   9   0 -19   -0.50    3.40
   9   1 -18   10.10    4.10
   9   4 -15   12.00    3.70
  10  -1 -20   -4.50    3.50
  -1 -10   3   -0.70    1.00
   0 -15   3    2.90    2.00
   0  -9  -4  823.22    9.90
   1 -12  -7   56.49    4.40
   2 -16  -7   32.80    5.40
   2 -13 -10  138.09    7.30
   2  -5 -11  338.87    8.70
   2  -3 -10  334.97    7.60
   3 -13 -13  193.28    9.00
   3 -10 -14    4.10    4.30
   4 -19  -9    8.80    3.80
   4 -17 -12    4.30    3.80
   4 -16 -13   30.00    4.80
   4 -15 -14   43.20    5.70
   4  -6 -16   65.29    5.50
   5 -18 -13   17.90    4.40
   5 -15 -16    3.60    3.90
   5 -11 -18   59.79    6.80
   5  -9 -18   -0.20    6.10
   5  -8 -18    1.90    6.20
   5  -4 -17   17.50    4.40
   6 -16 -17    1.60    4.20
   6 -12 -19    5.50    4.40
   6  -6 -19    0.60    6.00
   6   3 -13  312.57    8.50
   7  -5 -20   43.20    5.30
   7  -3 -19   -2.80    5.80
   7   0 -17   11.20    4.90
   7   7  -9    8.10    3.10
   8  -6 -21   14.50    5.00
   8   0 -18   49.90    6.20
   9  -7 -22   38.10    6.20
   9  -2 -20  112.59    8.10
   9   2 -17   -3.60    3.10
   9   3 -16    0.20    3.40
   9   7 -11   12.90    3.50
  10  -3 -21   -9.70    4.00
   0 -12  -2  112.09    4.20
   0  -2  -2 3628.84   10.50
   1 -16  -2  155.88    6.30
   1 -14  -5  193.58    7.10
   1 -13  -6   13.40    3.30
   1  -6  -8  849.12   11.00
   3 -14 -12   -3.30    5.30
   3  -9 -14  258.97    8.60
   3  -8 -14  248.88    8.40
   3  -4 -13   50.19    4.30
   4 -10 -16   13.80    5.70
   4  -9 -16  277.97   10.30
   4  -8 -16   75.49    6.50
   4  -7 -16   60.09    5.40
   4  -4 -15   41.20    5.50
   4  -2 -14  824.82   13.10
   5 -17 -14    5.20    3.90
   5 -16 -15    1.70    3.90
   5 -13 -17    0.90    3.50
   5  -1 -15    2.10    4.40
   6 -14 -18    4.40    4.00
   6 -11 -19    8.00    4.20
   6  -7 -19   45.70    7.40
   7 -12 -20    9.60    4.80
   7   2 -15    0.20    4.00
   7   3 -14   20.40    4.40
   7   4 -13    6.20    3.50
   8 -12 -21   -0.10    3.90
   8 -11 -21    2.80    4.50
   8  -7 -21   -5.70    4.30
   8  -2 -19    4.00    4.00
   8   1 -17   -0.90    4.30
   8   2 -16  264.87   10.20
   8   3 -15   64.09    5.90
   8   4 -14  162.68    7.90
   8   7 -10   87.69    5.60
   9  -9 -22   36.90    5.90
   9  -8 -22   29.00    5.20
  10   0 -19    1.60    3.90
  10   1 -18    6.80    3.90
   0  -7  -4 1863.11   13.00
   1  -9  -8  609.74    9.70
   1  -8  -8  765.02   11.00
   2 -10 -11   -3.00    3.50
   3 -19  -5    6.70    3.20
   3 -15 -11    4.20    4.70
   4 -14 -14   27.00    5.50
   4  -1 -13   -0.40    3.30
   4   4  -8  259.77    5.80
   5 -12 -17   23.80    5.30
   5  -5 -17   -4.70    3.80
   5  -3 -16   35.40    5.10
   6 -13 -18    5.20    4.30
   6 -10 -19   16.50    4.50
   6  -9 -19   -2.40    3.70
   6  -8 -19   -0.90    5.60
   6  -4 -18  235.48    9.50
   7 -14 -19    1.40    3.70
   7 -10 -20    1.90    4.40
   7  -9 -20    5.90    4.70
   7  -7 -20   -0.50    3.90
   7  -4 -19    1.90    5.80
   8 -10 -21    9.00    4.30
   8  -9 -21   -0.60    4.50
   8  -4 -20   -1.00    3.60
   9  -5 -21    3.40    3.70
   9  -3 -20   -1.00    4.20
   9  -1 -19   11.90    3.90
   9   6 -12   -0.90    3.30
  10  -4 -21    1.00    4.50
  10  -2 -20    1.10    4.20
  10   2 -17    5.80    3.90
  10   3 -16    2.00    3.60
  10   4 -15   18.40    4.00
  -1   0   6 6441.26   21.50
   2 -16  -6   95.79    6.70
   2 -12 -10   28.80    4.20
   2  -9 -11   43.60    3.90
   2  -8 -11   -2.20    3.30
   2  -7 -11    7.60    2.90
   2  -2  -9  890.11   10.60
   3 -11 -13  113.49    7.10
   3   0 -10 1345.17   13.90
   3   2  -8  189.28    5.10
   4 -17 -11   12.80    4.20
   4 -15 -13    5.10    4.00
   4 -12 -15   -0.60    4.80
   4  -5 -15    5.70    4.80
   5 -18 -12   21.50    4.90
   5 -15 -15   12.30    4.30
   5  -6 -17   10.20    4.60
   5   2 -12   18.80    3.40
   6 -16 -16   14.80    4.70
   6  -5 -18   29.10    6.30
   7 -13 -19   15.00    5.00
   7   8  -7   31.80    3.40
   8  -5 -20   86.99    7.50
   8  -1 -18    3.80    5.40
   9  -6 -21    4.10    4.20
   9   0 -18   32.10    5.00
   9   8  -9   35.70    4.70
  10   7 -11   18.30    3.60
  -1  -8   2  961.50    5.40
   1  -1  -5  236.58    4.70
   2 -17  -4    3.80    3.20
   2 -13  -9  110.19    6.60
   2  -4 -10  861.61   11.50
   2   8   5   22.30    2.50
   3 -17  -8   27.40    4.20
   3 -13 -12    3.20    4.50
   3  -3 -12 1383.86   15.40
   3   1  -9   22.00    3.10
   4 -11 -15  175.48    8.80
   4  -3 -14    5.50    3.00
   4   0 -12    4.90    2.50
   5 -17 -13    3.50    3.70
   5 -16 -14    6.80    4.00
   5 -10 -17    6.30    5.10
   5  -9 -17   67.79    7.80
   5  -7 -17   -0.90    4.70
   5  -2 -15   41.00    5.50
   5   6  -7   58.39    3.30
   5  12   5   10.60    1.70
   6 -14 -17    5.20    4.40
   6  -3 -17   49.00    6.10
   6   5 -10  148.19    5.50
   7  -5 -19   -0.70    4.80
   7  -3 -18   36.80    6.80
   7   6 -10  218.78    7.30
   8 -12 -20    1.90    4.10
   8  -6 -20    0.10    4.30
   8   8  -8    5.50    3.50
   9  -9 -21    2.80    4.40
   9  -8 -21    1.30    4.50
   9   1 -17   70.29    6.60
   9   5 -13    8.00    3.90
  10  -3 -20    6.20    4.40
   0  -4  -3  942.01    7.30
   1 -14  -4    1.80    3.20
   1 -13  -5  102.89    5.30
   1 -12  -6   -1.60    2.40
   1   1  -3 1571.64    7.30
   1   4   1  197.38    2.40
   2 -14  -8    7.10    3.90
   3 -16  -9    6.20    3.80
   3 -15 -10   18.80    5.60
   3 -10 -13   10.80    3.80
   3  -9 -13  195.58    8.00
   3  -8 -13  206.78    8.10
   4 -18  -9    4.20    3.60
   4 -10 -15   -0.60    4.30
   4  -9 -15  290.17   10.20
   4   1 -11   11.00    2.50
   5  -4 -16    5.70    3.80
   6 -11 -18  111.69    7.50
   6 -10 -18    1.70    4.30
   6  -7 -18   43.30    7.10
   6  -6 -18   53.79    6.90
   6   7  -7   76.69    4.10
   7 -14 -18   -0.90    3.50
   7 -11 -19   15.00    4.80
   7  -6 -19   35.00    5.20
   8 -11 -20   38.20    5.70
   8  -9 -20   17.10    4.90
   8  -8 -20   23.40    5.70
   8  -7 -20   14.20    4.80
   8   0 -17    2.50    4.20
   9   2 -16   65.19    5.80
   9   3 -15   20.80    4.50
  10   0 -18   11.70    4.30
  10   6 -12    3.80    3.20
   0 -12  -1    5.20    1.90
   0   3   4   55.79    2.90
   1  -5  -7   35.80    3.60
   1   0  -4  655.13    5.80
   2 -10 -10   30.50    4.10
   2  -5 -10   77.89    5.00
   3  -4 -12  749.23   11.90
   3  -2 -11   11.50    4.50
   4 -19  -7    2.90    2.80
   4 -17 -10    6.90    3.90
   4 -12 -14   20.50    5.80
   4  -8 -15   31.00    4.70
   4  -4 -14  288.47    8.90
   4  -2 -13  344.37    8.90
   5 -18 -11   14.80    4.30
   5 -15 -14    4.80    4.10
   5 -12 -16   51.39    6.10
   5  -5 -16   21.80    5.20
   5  -1 -14  134.79    6.60
   6 -17 -14   -3.50    3.70
   6 -16 -15    0.20    3.50
   6  -8 -18   28.20    6.20
   6  -4 -17   33.50    6.20
   6  -2 -16  208.88    8.80
   6   1 -14    0.60    2.60
   6   2 -13    3.10    2.90
   6   3 -12    0.20    2.90
   6   4 -11    1.70    2.70
   7 -13 -18   42.60    6.10
   7 -10 -19   28.50    5.40
   7  -9 -19   25.70    5.20
   7  -7 -19   -3.10    3.70
   7   1 -15   81.69    6.30
   8  -4 -19   10.10    4.10
   8   4 -13   45.90    5.30
   9  -5 -20   34.10    5.40
   9  -1 -18   39.70    5.50
  10  -2 -19    2.60    4.00
  10   1 -17   -0.20    3.70
   0 -14   2  145.99    4.70
   2 -16  -5    6.00    3.90
   2 -12  -9    0.10    3.30
   2  -3  -9    6.10    3.30
   2   0  -7    1.20    2.30
   3 -19  -3    0.40    2.50
   3 -18  -5    1.70    3.00
   3 -13 -11   15.70    4.90
   5 -17 -12    1.60    3.40
   5 -16 -13   14.40    4.20
   5 -13 -15    1.70    3.90
   5  -6 -16  299.27   10.50
   5  -3 -15  153.88    7.90
   7 -12 -18   18.80    5.20
   7   2 -14   37.20    4.80
   7   3 -13    4.70    3.90
   7   4 -12  116.59    5.90
   7   9  -5    4.80    2.30
   8 -12 -19    5.80    4.50
   8   3 -14   -4.00    4.00
   9 -10 -20    9.30    4.70
   9  -8 -20   11.50    4.80
   9  -7 -20    3.70    4.70
   9   7 -10   22.40    4.30
  10   2 -16   17.30    4.40
  10   3 -15   45.40    5.30
  10   4 -14   57.39    5.50
  10   5 -13   50.49    5.20
  11   6 -12    6.90    3.30
  -2  -8  11   18.50    2.50
  -2  -7  10   21.10    2.40
   1  -7  -7    6.90    3.80
   1  -3  -6   49.00    3.30
   2 -14  -7   51.99    5.50
   2 -13  -8   35.60    4.60
   2  -8 -10   24.30    3.80
   2  -7 -10  344.07    8.20
   2   1  -6   68.39    3.30
   3 -16  -8    4.80    4.10
   3 -15  -9    1.30    4.70
   3 -14 -10   49.99    5.80
   3  -5 -12  662.63   11.70
   3   8   1  214.28    2.60
   4 -19  -6   18.50    4.00
   4 -18  -8    7.50    3.40
   4 -11 -14    3.10    4.10
   4  -5 -14   -0.60    3.90
   4  -1 -12   47.80    4.40
   5 -10 -16    4.30    5.20
   5  -9 -16  178.78    9.50
   5  -8 -16    4.20    5.30
   5  -7 -16    8.60    5.20
   5   0 -13    0.50    3.40
   5   5  -8  242.88    6.00
   6 -15 -15    2.50    4.50
   6 -11 -17   30.30    5.50
   6  -5 -17  255.07    9.90
   6  -1 -15   38.10    5.20
   7 -14 -17   -6.10    3.60
   7 -11 -18    8.50    4.60
   7  -5 -18   -3.30    5.30
   8 -11 -19   14.60    5.00
   8  -1 -17   21.90    5.50
   8   9  -6   27.90    3.60
   9   0 -17    1.80    3.40
  10  -6 -20    0.10    4.40
  10  -3 -19   18.10    5.30
  10  -1 -18    1.60    3.80
  11   3 -15    8.00    3.80
  11   5 -13    2.10    2.80
   1 -12  -5    3.40    2.70
   3 -10 -12   47.30    4.50
   3   9   3    0.70    1.60
   4 -14 -12    9.40    4.90
   4 -10 -14    2.20    4.20
   4  -6 -14  182.58    8.30
   4  -3 -13   51.49    4.90
   5 -18 -10   29.30    4.80
   5 -12 -15   12.70    5.80
   5  -4 -15  139.39    7.30
   6 -17 -13   28.60    4.90
   6 -16 -14    0.30    3.40
   6 -13 -16   -4.30    3.80
   6 -10 -17   20.40    5.20
   6  -9 -17   19.70    6.40
   6  -7 -17    6.80    6.20
   6  -6 -17   12.90    5.50
   6  -3 -16    9.60    4.90
   6  11   0    0.10    0.10
   7 -13 -17   12.30    5.00
   7 -10 -18    6.70    4.60
   7  -7 -18   12.90    5.20
   7  -6 -18    4.70    5.40
   7  -3 -17   -9.70    5.70
   8 -13 -18    7.20    4.70
   8 -10 -19    6.20    4.30
   8  -9 -19   -0.30    3.80
   8  -8 -19   -1.80    4.30
   8  -7 -19   10.70    4.40
   8   7  -9    4.50    3.40
   9  -5 -19   -4.50    4.10
   9  -2 -18  123.59    8.10
   9   1 -16    0.70    3.30
   9   6 -11   17.00    4.20
  -1  -1   4   14.20    1.80
   0 -15   5   75.39    3.60
   0  -7  -3    3.90    2.40
   0  -6  -3   32.90    3.00
   2  -4  -9  110.59    5.20
   3 -19  -2    3.20    2.60
   3 -18  -4    1.40    2.80
   3 -17  -6   -0.60    2.80
   3  -9 -12   33.20    4.40
   3  -8 -12    5.30    3.80
   3  -7 -12   31.20    4.50
   3  -6 -12  484.95    9.90
   3  -3 -11    5.40    3.70
   4 -16 -10   27.30    4.80
   4 -15 -11   49.99    5.90
   4 -12 -13    5.40    5.10
   4  -9 -14   -1.70    3.70
   4  -8 -14   47.80    4.90
   4  -7 -14   -2.30    3.40
   4   0 -11    5.60    3.00
   5 -16 -12   51.39    5.90
   5 -15 -13   17.30    4.20
   5 -11 -15   -1.40    6.10
   5  -2 -14    3.10    3.80
   5   2 -11    4.90    2.80
   5   7  -5    6.60    1.90
   6 -12 -16    2.40    4.20
   6  -8 -17    5.40    5.60
   6   6  -8  243.78    6.30
   7  -9 -18   -0.40    3.70
   7  -8 -18   -3.20    3.70
   7   0 -15    2.00    4.40
   7  10  -3    1.30    2.00
   8 -12 -18    2.30    4.40
   8  -4 -18   98.99    7.20
   9  -6 -19    6.30    4.50
   9  -1 -17   27.30    4.90
   9   2 -15    2.10    3.60
   9   3 -14    2.00    4.10
   9   4 -13   32.60    5.10
   9   5 -12   14.20    4.20
  10  -2 -18    7.50    4.90
  10   7 -10    6.50    2.90
  11   0 -17    4.60    3.80
  -2  -6   9   24.20    2.50
  -1 -11   5   80.99    1.90
  -1  -7   2 2091.09    6.70
  -1   0   5    2.90    1.80
   0 -13   1    1.10    2.10
   1 -16   1    9.70    2.90
   2 -12  -8    9.70    3.30
   2 -10  -9    7.20    3.40
   2  -2  -8 3076.59   18.50
   3 -16  -7   -1.90    3.20
   3 -13 -10   72.49    6.40
   3   0  -9    7.30    3.00
   4 -19  -5    2.20    2.80
   4 -18  -7    3.20    3.00
   4   7  -3  325.67    4.00
   5 -18  -9   -0.60    3.50
   5 -10 -15   58.29    7.40
   5  -5 -15    3.30    3.90
   5   3 -10    2.20    2.50
   6 -15 -14   18.10    4.90
   6  -4 -16   42.50    5.50
   6  -2 -15   27.80    4.90
   6   8  -5   40.50    2.90
   7 -14 -16    1.90    3.90
   7 -12 -17    0.70    3.50
   7  -4 -17   20.40    5.60
   7  -2 -16   23.00    5.60
   8 -11 -18   64.79    7.00
   8  -5 -18   42.90    5.90
   8   1 -15   18.20    5.70
   8   6 -10    8.00    3.60
   9 -10 -19   -2.80    3.90
   9  -8 -19   20.40    5.40
   9  -7 -19   -4.90    3.60
  10  -5 -19    8.70    4.50
  10   1 -16    6.00    3.80
  11   1 -16    2.10    3.80
   0 -14   3  187.18    5.20
   0 -11  -1   90.39    3.80
   0   4   5   18.40    2.50
   1  -4  -6  616.14    7.90
   2 -15  -5   -1.20    3.70
   2 -14  -6   99.99    6.80
   2 -13  -7  143.49    6.70
   3 -15  -8   45.40    5.50
   3 -11 -11   56.49    4.90
   3  -4 -11  129.29    6.30
   3   1  -8    2.70    2.90
   3  10   5   59.39    3.30
   4 -17  -8   11.20    3.90
   4 -11 -13   26.30    5.20
   4  -2 -12    5.30    3.50
   4   1 -10    2.50    3.30
   4   4  -7   32.30    3.00
   5 -17 -10    5.60    3.70
   5  -9 -15   26.40    5.80
   5  -8 -15   11.40    5.30
   5  -7 -15   20.30    5.50
   5  -6 -15   24.00    4.50
   5  -3 -14   31.90    5.30
   5  -1 -13    6.60    3.70
   6 -16 -13    5.60    3.80
   6 -13 -15   10.20    4.30
   6 -11 -16    6.80    3.80
   6  -5 -16  174.38    9.00
   6   1 -13   23.40    3.40
   6   5  -9    3.00    2.60
   7 -16 -14   21.10    5.20
   7 -11 -17    2.00    3.70
   7  -5 -17   39.50    6.70
   7   1 -14   17.30    4.60
   7   6  -9   35.60    4.10
   8 -13 -17   12.80    5.00
   8 -10 -18    2.70    4.40
   8  -9 -18   51.79    6.50
   8  -7 -18   42.40    6.00
   8  -6 -18   11.60    4.70
   8  -3 -17   36.30    6.30
   8  -1 -16   11.80    5.60
   8   3 -13    3.00    5.00
   8   5 -11    2.00    3.80
   8  10  -4    2.10    2.40
   9  -4 -18   43.90    6.30
   9   0 -16    2.50    3.80
  10  -3 -18    3.10    4.40
  10  -1 -17   14.10    4.80
  10   2 -15    2.90    3.30
  10   3 -14    7.10    3.60
  10   5 -12   13.10    3.60
  10   6 -11    2.40    2.70
  11   2 -15    0.00    3.70
  -2  -9  11   14.90    2.40
  -2  -7   9   37.50    2.40
   0 -12   0  218.18    5.10
   0  -3  -2   22.80    1.70
   1 -11  -5  211.58    6.50
   2  -9  -9    4.70    2.70
   2  -6  -9  820.12   12.00
   2   8   4    2.50    1.80
   3 -18  -3    2.60    2.70
   3 -10 -11   -0.20    4.10
   3  -2 -10  440.26    8.70
   3   2  -7  334.87    6.20
   4 -18  -6   12.40    4.00
   4 -16  -9    6.60    3.60
   4 -10 -13    5.10    4.70
   4  -5 -13   17.60    4.30
   5 -16 -11   27.10    4.90
   5 -15 -12   -3.70    3.40
   6 -10 -16   39.60    6.50
   6  -7 -16  109.39    8.40
   6   4 -10    6.60    3.00
   7 -13 -16   54.59    6.00
   7  -9 -17   24.80    5.30
   7  -7 -17   45.80    7.30
   7  -6 -17    1.30    5.40
   7   2 -13   53.69    5.20
   7   5 -10  240.18    7.70
   8 -14 -16   -0.80    4.00
   8 -12 -17   -2.20    4.10
   8  -8 -18   36.40    5.60
   8   4 -12   87.59    6.10
   9  -5 -18    1.90    4.10
   9  -2 -17    3.30    4.40
  10   4 -13    4.80    3.40
  11  -1 -17    3.50    4.10
  11   3 -14    1.70    3.40
  11   5 -12    0.70    3.20
  11   6 -11    5.40    3.10
   1 -12  -4  105.79    4.90
   1  -5  -6 2445.46   15.90
   2 -16  -3    3.30    3.30
   2  -7  -9  178.98    6.10
   2  -1  -7  132.29    4.70
   3  -9 -11  137.69    6.90
   3  -5 -11  293.37    7.80
   4 -19  -4    5.40    3.10
   4 -12 -12   -1.50    4.60
   4  -9 -13  121.29    6.60
   4  -8 -13   48.70    5.70
   4  -7 -13  103.09    6.70
   4  -6 -13   13.30    3.90
   5 -18  -8    2.20    3.40
   5  -4 -14  977.60   15.80
   5   0 -12   17.70    3.70
   6 -17 -11   10.30    4.00
   6 -15 -13   13.50    4.50
   6 -12 -15    1.50    4.00
   6  -8 -16   32.70    6.20
   6  -3 -15  472.05   11.80
   6  -1 -14    3.70    3.60
   7 -14 -15    2.50    4.00
   7  -8 -17    2.70    3.70
   7  -3 -16    2.00    5.30
   7   3 -12   13.90    4.00
   7   4 -11   48.90    4.30
   7   8  -6    3.60    2.50
   8  -4 -17   20.90    5.40
   8   0 -15   10.10    5.40
   8   8  -7   29.00    3.90
   9 -10 -18   10.40    4.60
   9  -9 -18   33.50    5.70
   9  -7 -18    8.00    4.60
   9  -6 -18    1.50    3.70
  10  -2 -17   13.20    4.80
  10   0 -16    7.90    4.20
  11   4 -13    9.00    3.60
   1 -13  -3   74.29    4.30
   1  -6  -6 1442.96   12.70
   2  -3  -8   89.09    4.20
   3 -16  -6   12.20    3.50
   3 -13  -9   18.30    4.70
   3  -8 -11    9.10    3.10
   3  -6 -11   63.19    4.50
   4 -17  -7    2.50    3.10
   4  -3 -12   55.09    4.30
   4  -1 -11   88.09    4.90
   5 -17  -9   -0.90    3.30
   5 -10 -14   26.70    6.40
   5  -2 -13   49.40    5.10
   6 -16 -12   -0.20    3.10
   7  -4 -16  144.09    9.00
   8 -13 -16    6.10    4.60
   8 -10 -17   29.30    5.60
   8  -5 -17    1.10    4.20
   9  -8 -18    3.40    4.20
   9  -1 -16   -0.90    3.70
   9   2 -14   13.00    4.90
   9   6 -10   14.00    4.00
  10  -6 -18    1.00    4.00
  10   1 -15   30.50    4.90
  10   8  -8    2.40    2.20
  -2  -5   8  391.76    6.10
  -1 -10   4   -0.50    1.10
   1 -16   2   -0.30    2.70
   1 -10  -5    9.50    2.80
   2 -14  -5   51.49    5.50
   2 -13  -6  191.28    7.50
   3 -18  -2   -0.50    2.70
   3 -14  -8   49.60    5.90
   3 -11 -10    7.90    3.90
   3  -3 -10   91.39    5.70
   4 -19  -3    8.10    3.20
   4 -16  -8   75.49    6.40
   4 -14 -10   24.70    5.70
   4 -11 -12  121.89    6.90
   5 -16 -10    7.90    4.40
   5  -6 -14   38.80    5.40
   5   6  -6   98.09    3.70
   5  12   4    1.80    1.50
   6 -13 -14  142.99    8.50
   6 -10 -15   -3.40    5.90
   6  -2 -14  150.08    7.50
   7 -10 -16    9.80    4.40
   7  -2 -15    0.00    4.80
   7   0 -14   69.39    6.10
   8  -8 -17   -2.50    4.20
   8  -7 -17    0.40    4.20
   8  -6 -17    1.00    3.70
   8   1 -14    5.70    5.10
   9 -11 -17    0.80    4.30
   9  -4 -17   22.40    5.60
   9   3 -13   21.80    5.10
   9   4 -12   28.00    4.50
   9   5 -11   34.50    4.70
   9   9  -6   11.40    3.30
  10  -8 -18   15.10    4.60
  10  -7 -18    6.50    4.30
  10  -3 -17   55.89    6.80
  10  -1 -16   22.30    5.00
  11   1 -15    4.20    3.80
  -2  -6   8 1197.88    9.10
  -1 -12   7    0.20    0.90
   2 -16  -2   36.60    4.50
   4 -15  -9    3.70    4.00
   4  -4 -12   -5.20    3.40
   4  11   4  398.06    6.30
   5  -7 -14   71.89    5.80
   6 -17 -10    2.60    3.70
   6  -9 -15   25.70    6.70
   6  -6 -15    6.60    5.30
   6  -5 -15   19.40    4.80
   6   7  -6  325.57    6.50
   7 -14 -14    3.60    4.00
   7  -9 -16   26.80    5.30
   7  -8 -16   37.70    6.50
   7  -7 -16   80.99    8.30
   7  -6 -16  121.69    8.90
   7   1 -13   37.50    5.20
   8 -14 -15    2.40    3.70
   8 -12 -16    4.50    4.30
   8  -1 -15   34.00    7.00
   8   2 -13    7.30    4.60
   8   7  -8   19.40    3.60
   9 -10 -17    4.90    3.90
   9  -5 -17    8.00    4.60
   9  -2 -16    1.60    4.00
   9   0 -15    2.50    3.90
  10   2 -14   24.50    4.50
  10   3 -13   10.60    3.90
  11  -1 -16   14.30    4.70
  11   2 -14    6.30    3.70
  -2 -10  12    4.20    1.50
  -2  -8   9  170.78    3.60
   0 -14   4    6.80    2.20
   1  -3  -5   28.80    2.80
   2  -4  -8 2335.17   17.20
   2   0  -6 2953.80   15.60
   3 -16  -5    4.90    3.70
   4 -17  -6    6.60    3.40
   4  -9 -12  148.69    7.50
   4  -5 -12   75.59    5.60
   4   0 -10  238.08    6.80
   5 -17  -8    6.60    3.90
   5  -3 -13  395.56    9.80
   5  -1 -12    6.30    3.50
   6 -16 -11    0.90    3.80
   6 -15 -12   20.30    4.30
   6 -12 -14   57.09    5.60
   6  -8 -15   72.29    7.10
   6  -7 -15    5.80    5.40
   7 -16 -12    0.60    3.90
   7 -12 -15   44.30    5.60
   7  -3 -15   78.79    7.10
   7   7  -7    3.00    2.80
   8 -13 -15   -1.30    4.20
   8  -4 -16   87.79    7.50
   8   3 -12    7.90    4.20
   8   6  -9   -0.20    3.70
   9 -12 -16    0.80    4.10
   9  -9 -17   33.20    5.20
   9  -8 -17   12.60    5.10
   9  -7 -17   16.30    5.00
   9  -6 -17    1.30    4.00
  10  -5 -17   59.89    7.10
  10  -2 -16   93.69    8.00
  10   0 -15   -4.80    3.50
  10   5 -11   16.50    3.70
  10   6 -10    4.30    2.70
  11  -4 -17    3.60    4.00
  11   3 -13    8.80    3.90
  11   6 -10    0.10    3.00
  11   7  -9   -0.10    2.50
  -2  -9  10   47.10    2.50
   1 -11  -4  235.48    6.50
   2 -11  -7  147.09    6.20
   2  -8  -8   61.79    4.40
   2  -5  -8  167.68    6.00
   3 -18  -1    4.70    2.70
   3 -17  -3    8.70    3.20
   3 -15  -6   16.90    4.50
   3 -14  -7   74.09    6.90
   3  -9 -10  282.47    8.60
   4 -18  -4    3.60    3.10
   4  -8 -12    6.00    4.80
   4  -7 -12   87.49    6.00
   4  -6 -12   71.79    5.70
   4  -2 -11   -2.70    2.70
   5 -16  -9    0.90    3.40
   5 -15 -10   87.59    6.90
   5 -14 -11    2.20    4.10
   5   8  -3   40.70    2.40
   6 -13 -13   -1.90    4.20
   6  -3 -14   24.30    4.60
   6  -1 -13   -2.00    3.80
   6   2 -11    1.50    3.00
   7 -11 -15   61.69    6.50
   7   2 -12  184.28    7.50
   8 -10 -16   36.80    6.00
   8  -5 -16   74.19    7.30
   8   0 -14  290.27   11.00
   8   5 -10    0.00    3.70
   8   9  -5   26.40    3.30
   9   8  -7   16.10    3.60
  10  -9 -17   -5.40    3.40
  10  -8 -17   20.30    5.40
  10  -7 -17   22.60    5.40
  11  -2 -16   21.30    5.00
  11   0 -15    3.70    3.90
  11   4 -12    3.80    3.20
   0 -11   0   19.00    2.50
   1 -16   3    6.90    2.60
   1 -15   1   25.20    3.50
   1 -12  -3   -0.10    2.30
   2 -12  -6    1.30    3.00
   2  -7  -8   12.20    3.80
   2  -2  -7    6.20    2.90
   3  -5 -10   54.09    4.20
   4 -16  -7   -0.70    3.20
   4 -15  -8   18.40    4.90
   4 -11 -11    2.30    4.40
   5 -18  -6   -0.50    3.30
   5 -12 -12    9.20    6.40
   5  -4 -13    4.50    4.10
   6 -17  -9   10.80    3.80
   6 -10 -14   11.80    6.20
   6  -4 -14   22.90    5.20
   7 -10 -15    7.30    4.50
   7  -4 -15    8.50    5.20
   7   3 -11  199.38    8.00
   7   6  -8   62.69    4.60
   7   9  -4    7.30    2.30
   8 -14 -14   -4.50    3.50
   8 -12 -15    8.80    4.50
   8  -9 -16   44.50    6.10
   8  -6 -16   33.30    5.40
   9  -4 -16    9.10    4.60
   9  -1 -15    9.90    3.90
   9   2 -13   11.60    4.80
  10   1 -14    8.10    4.10
  11  -3 -16    4.90    4.70
  -1   1   5  238.08    4.40
   1  -8  -5  144.99    5.30
   2 -14  -4   27.30    4.00
   2   1  -5   58.79    2.90
   3  -7 -10   21.30    3.30
   3  -6 -10   34.20    3.90
   3   6  -2  482.05    3.60
   4  -3 -11   20.40    3.80
   5  -9 -13   34.40    5.30
   5  -8 -13    9.30    4.70
   5  -6 -13    1.00    4.40
   5  -5 -13    2.00    4.00
   5  -2 -12  476.15   10.70
   5   0 -11    8.70    3.20
   6 -16 -10   -0.40    3.60
   6 -15 -11    0.70    3.70
   6 -12 -13    9.70    4.50
   6  -9 -14  130.89    9.20
   6  -5 -14  273.97   10.10
   6   4  -9   -0.20    2.40
   7 -16 -11   -7.70    3.90
   7 -15 -12   -1.20    4.00
   7 -12 -14   18.10    4.70
   7  -9 -15   -3.20    3.50
   7  -8 -15   21.00    6.60
   7  -6 -15   -2.70    6.00
   7  -5 -15   58.69    6.70
   7  -2 -14  102.39    7.30
   7   4 -10  172.68    6.80
   7   5  -9   44.70    4.00
   8 -11 -15    6.40    4.50
   8  -3 -15    2.10    5.80
   8   1 -13   23.70    5.00
   9 -10 -16    2.50    4.10
   9  -9 -16    5.80    4.80
   9  -5 -16   41.90    6.10
   9   3 -12   21.30    4.40
   9   7  -8   14.50    3.70
  10  -1 -15   17.90    4.50
  10   2 -13    8.40    3.80
  11  -1 -15    4.00    4.10
  -1   0   4  707.43    6.20
   3 -16  -4   47.90    5.00
   3 -12  -8   33.20    4.90
   3   1  -7   -3.50    2.50
   4 -18  -3   29.00    4.30
   4 -17  -5    1.40    2.90
   4 -10 -11   29.20    4.90
   4  -1 -10   54.29    4.80
   5 -17  -7   10.70    3.90
   5 -11 -12   21.20    6.00
   5  -7 -13   -1.40    3.70
   6  -8 -14    1.50    5.10
   6  -7 -14   14.50    5.60
   6  -6 -14  153.28    7.80
   6  -2 -13   -0.20    3.40
   7  -7 -15   31.70    5.90
   8 -13 -14   12.70    4.30
   9 -12 -15   22.60    5.10
   9  -8 -16   -0.90    3.70
   9  -6 -16    4.00    3.60
   9   0 -14    4.00    5.10
   9   4 -11   52.09    5.70
   9   5 -10   46.20    5.50
   9   6  -9   75.09    6.30
  10   8  -7    2.60    2.30
  11   2 -13   10.80    3.90
   1 -10  -4   -0.60    2.20
   1  -7  -5  119.69    4.80
   1  -5  -5 1212.58   10.90
   2  -3  -7   25.80    3.50
   3 -18   0    0.90    2.60
   3 -17  -2    4.90    2.80
   3 -15  -5   82.19    6.40
   3 -13  -7  122.49    7.10
   3 -10  -9   41.60    4.20
   3  -3  -9   31.60    4.90
   4 -16  -6   43.90    5.50
   4 -13  -9   83.19    6.90
   4  -9 -11   51.89    5.40
   4  -4 -11    4.70    3.20
   4   5  -5    6.60    1.90
   5 -18  -5   17.10    4.10
   5 -16  -8    5.90    3.10
   5 -15  -9    2.00    3.60
   5  -3 -12   55.69    5.30
   6 -17  -8   -1.90    3.30
   7 -13 -13   41.30    5.40
   7 -11 -14   81.29    7.00
   7   1 -12   62.19    5.70
   8 -10 -15   18.30    4.60
   8  -9 -15   24.40    5.40
   8   8  -6   10.10    3.10
   9 -11 -15    1.60    4.30
  10  -8 -16   19.60    4.60
  10  -7 -16   10.00    4.20
  10  -6 -16    4.70    4.20
  10  -2 -15    3.20    3.80
  10   0 -14   10.70    4.30
  10   3 -12    5.40    3.20
  10   4 -11    3.30    3.40
  10   7  -8   -0.10    2.40
  11  -2 -15    2.80    4.10
  11   0 -14   -3.80    3.60
  11   3 -12    8.70    4.00
   0 -13   3    2.50    2.00
   1 -16   4   10.00    2.80
   2 -15  -2    0.60    3.30
   2 -11  -6  104.49    5.40
   2  -9  -7   47.70    3.70
   2   2  -4  172.88    3.50
   3 -14  -6    0.60    3.90
   3  -9  -9   89.59    5.50
   4 -15  -7    4.20    4.00
   4 -14  -8   16.90    5.30
   4  -5 -11    4.60    3.80
   5 -12 -11   15.00    5.70
   5 -10 -12    6.20    5.00
   6 -15 -10   32.20    5.30
   6 -10 -13   26.60    6.40
   6  -3 -13   11.30    4.10
   7 -16 -10    7.10    4.10
   7 -15 -11    4.80    4.00
   7 -10 -14    6.80    3.80
   7  -4 -14  183.08    9.20
   8  -8 -15    1.50    3.80
   8  -6 -15   19.60    5.30
   8   3 -11   -2.20    4.00
   9  -4 -15   19.30    4.70
   9  -1 -14   -1.50    5.50
   9   1 -13   97.79    7.00
   9   9  -5    0.30    2.90
  10   5 -10   -1.40    2.80
  10   6  -9   -1.60    2.60
  11   5 -10   14.80    3.60
  11   6  -9   11.70    3.20
  11   7  -8    6.40    2.80
   0 -14   5   42.80    3.00
   1 -15   2   11.90    2.80
   1 -11  -3   13.70    2.60
   1   0  -3   -0.20    1.30
   2 -14  -3   -0.40    3.30
   2 -12  -5   15.60    3.40
   2  -8  -7   16.90    3.30
   2  -1  -6  165.28    4.40
   3  -4  -9   35.00    5.10
   3  -1  -8   63.89    3.80
   3   2  -6    2.10    2.10
   4 -18  -2   -0.10    2.70
   4 -17  -4    7.10    3.00
   4  -6 -11   36.10    4.10
   4  -2 -10  487.75    9.60
   4   0  -9    6.20    3.90
   5 -17  -6    3.60    3.40
   5  -9 -12    6.60    4.40
   5  -4 -12  974.90   15.10
   6 -12 -12   40.50    5.60
   6  -9 -13   56.49    7.20
   6  -4 -13   15.30    4.70
   6   8  -4  435.86    6.90
   7 -12 -13    3.40    3.60
   7  -9 -14   45.40    6.90
   7  -8 -14   75.39    8.40
   7  -5 -14  292.97   11.30
   7   2 -11   12.20    3.60
   7   8  -5   18.20    2.90
   8 -13 -13    8.60    4.10
   8 -11 -14   -2.30    3.70
   8   0 -13    0.70    4.60
   8   4 -10   10.30    4.60
   9  -9 -15    3.30    3.50
   9  -8 -15   16.90    5.00
   9  -5 -15   24.00    4.90
   9   2 -12   45.50    5.60
  10 -10 -15    6.00    4.00
  10  -4 -15    3.50    4.60
  10  -1 -14   11.40    4.60
  10   1 -13   24.50    4.60
  11  -1 -14    3.70    4.60
  11   1 -13   12.20    3.90
   1 -12  -2   11.80    2.50
   1  -2  -4 1188.38    8.80
   2 -13  -4   62.79    4.70
   2  -7  -7    0.00    3.90
   2  -4  -7   34.20    3.30
   2   3  -3  128.39    2.60
   3 -18   1    8.10    2.70
   3 -17  -1   35.80    4.10
   3  -8  -9   51.89    4.10
   3  -7  -9  126.89    5.80
   3  -5  -9   18.00    5.00
   4 -10 -10   -1.70    4.00
   5 -16  -7   13.70    4.00
   5 -15  -8  140.19    8.30
   5  -7 -12   37.40    5.10
   5  -6 -12  139.99    7.60
   5  -5 -12  203.18    8.00
   5   7  -4   10.80    1.80
   6 -17  -7   -1.50    3.10
   6 -13 -11   20.00    4.90
   6  -8 -13   77.89    7.10
   6   2 -10    0.70    3.00
   6  10  -1   34.80    2.00
   7 -13 -12   11.00    4.30
   7  -7 -14  309.07   11.10
   7  -6 -14  111.99    7.70
   8 -14 -12    0.90    3.40
   8 -10 -14   26.70    5.40
   8  -3 -14    3.80    6.30
   8   5  -9   22.30    3.80
   9 -13 -13    0.40    3.70
   9 -11 -14   22.20    4.70
   9  -7 -15   28.70    5.20
   9  -6 -15   10.10    4.30
  10  -8 -15   36.20    5.40
  10  -7 -15    0.60    4.20
  10  -6 -15    3.60    4.20
  10  -5 -15   22.20    5.20
  10   2 -12   -1.90    3.00
  11  -6 -15   -4.80    3.60
  11  -5 -15   13.30    4.90
  11   2 -12   17.50    4.20
  -2  -6   7   45.90    2.20
   0 -10   0   14.50    2.00
   2  -6  -7   24.10    3.70
   2  -5  -7   51.59    3.70
   2   4  -2 1005.10    4.80
   3 -15  -4    6.20    3.90
   3 -12  -7   36.20    4.50
   3 -10  -8    7.30    3.90
   3  -6  -9    4.20    2.90
   3   3  -5    6.10    2.70
   4 -15  -6   30.10    5.00
   4 -13  -8   30.80    5.40
   5   3  -8    7.00    2.50
   6 -16  -8   12.60    4.30
   6 -15  -9    0.20    3.40
   6  -7 -13   94.59    6.80
   6  -6 -13    4.90    4.50
   6  -2 -12   79.29    6.10
   7 -16  -9   -0.50    3.70
   7 -15 -10    7.30    4.40
   7   3 -10  109.79    6.40
   8  -4 -14   39.10    7.30
   8   1 -12    2.60    4.50
   9 -10 -14   12.10    4.50
   9   3 -11   95.49    7.10
   9   8  -6    1.70    3.10
  10   0 -13    5.80    3.80
  11  -2 -14    6.20    4.20
  11   0 -13    1.00    3.80
  -2  -9   9    0.80    1.50
  -2  -8   8  247.98    3.40
  -1  -8   3    3.20    1.10
   0 -11   1  144.89    4.30
   1 -16   5   -0.40    2.50
   2 -17   3    3.40    2.60
   3 -14  -5   24.20    4.60
   3 -13  -6    9.00    3.40
   3  -2  -8   19.00    3.80
   3   5  -3  291.57    4.00
   4 -18  -1    8.70    3.30
   4 -17  -3   41.30    4.80
   4  -9 -10  216.28    8.10
   4  -3 -10  624.24   10.60
   5 -18  -3   -1.50    2.90
   5 -17  -5    9.40    3.50
   5 -10 -11   -4.10    4.10
   5   0 -10  131.89    5.40
   5   6  -5    0.80    1.90
   6 -12 -11   -2.50    4.90
   6   0 -11    0.70    3.70
   6   7  -5   16.50    2.60
   7 -12 -12   11.10    4.30
   7 -10 -13    3.50    3.50
   7  -3 -13  157.48    8.50
   7   5  -8  289.47    7.90
   7   6  -7   29.70    3.50
   8 -13 -12   26.60    5.00
   8 -11 -13   -0.30    4.00
   8  -8 -14    0.40    3.70
   8  -7 -14   18.50    4.80
   8  -5 -14   26.30    6.10
   9  -9 -14   24.70    5.60
   9  -3 -14   44.60    5.60
   9   5  -9   56.59    6.20
   9   7  -7   -1.20    3.30
  10 -10 -14    0.60    3.80
  10   3 -11   -4.00    2.90
  10   8  -6    1.30    2.30
  11  -3 -14    3.80    4.40
  11   3 -11   17.50    4.10
   1 -10  -3   69.29    3.70
   1  -8  -4   98.49    4.60
   2 -11  -5    6.50    2.90
   2  -9  -6  222.88    6.90
   3 -17   0    0.70    2.70
   3   0  -7    7.20    2.80
   4 -11  -9    2.70    3.50
   4  -8 -10   36.40    5.10
   4  -4 -10  317.57    8.30
   4  -1  -9   89.49    5.60
   4   8  -1   11.50    1.00
   5  -9 -11   41.00    5.50
   5  -3 -11   78.19    5.40
   5   5  -6    1.70    2.00
   6 -17  -6   13.40    4.20
   6  -3 -12   29.50    5.40
   6   4  -8  263.97    7.50
   7 -13 -11   10.80    4.30
   7  -9 -13    1.00    5.30
   7  -4 -13   51.29    6.40
   7  -1 -12   61.09    5.90
   8 -14 -11    2.20    3.60
   8  -2 -13   24.20    6.50
   8   2 -11    2.90    4.00
   8   9  -4   16.30    3.20
   9  -8 -14   16.70    4.90
   9  -5 -14   23.60    5.20
   9  -4 -14   39.20    5.40
   9  -1 -13  157.18    8.70
   9   1 -12    8.90    4.90
   9   6  -8   22.50    4.50
  10  -9 -14   -4.90    3.30
  10  -8 -14   24.00    5.20
  10  -4 -14   11.40    4.80
  10  -1 -13    8.00    4.30
  10   1 -12    0.00    3.40
  10   4 -10   -2.50    3.00
  10   7  -7   -0.10    2.50
  11  -1 -13    4.70    4.10
  11   1 -12   -0.30    3.60
  11   4 -10   38.70    4.90
  11   7  -7   13.10    3.20
  -1   2   5  255.17    5.10
   1  -3  -4 3887.21   16.60
   2 -14  -2    3.50    2.70
   2 -13  -3    2.90    3.00
   2 -12  -4   54.59    4.30
   3  -9  -8  834.32   12.80
   4 -16  -4   -1.00    3.10
   4  -7 -10   74.59    5.10
   4  -6 -10  366.96    9.30
   4  -5 -10   20.50    3.50
   5 -15  -7   -2.00    3.00
   5 -14  -8    5.50    4.10
   5 -11 -10    9.20    5.10
   5  -8 -11   11.30    4.60
   6 -14  -9   -3.40    3.60
   6  -4 -12  108.79    6.80
   6   5  -7  123.99    4.90
   7 -15  -9    0.80    3.70
   7  -7 -13   -1.10    5.80
   7  -5 -13   12.40    5.20
   8 -12 -12   -4.30    3.80
   8 -10 -13   24.40    4.80
   8   3 -10   20.40    5.30
   9 -11 -13   -1.30    3.40
   9  -6 -14   60.39    6.20
  10 -11 -13    7.20    4.20
  10  -7 -14   -0.50    3.30
  10  -6 -14    7.20    4.50
  10  -5 -14    0.80    3.70
  11  -7 -14    0.00    3.50
  11  -6 -14   14.10    4.50
  11   6  -8    5.70    3.00
  -1 -11   6  399.56    3.90
   0 -13   4  357.36    6.20
   2   0  -5    1.40    2.10
   3  -3  -8    3.00    3.30
   4 -18   0    6.40    2.60
   4 -17  -2    2.80    2.90
   4 -15  -5   20.40    4.40
   4 -14  -6   54.29    6.10
   4 -13  -7   15.30    4.80
   4 -10  -9   92.29    5.70
   5 -18  -2    4.40    2.80
   5 -17  -4    4.50    3.10
   5  -7 -11    4.20    4.60
   5  -6 -11   60.09    5.70
   5  -5 -11  162.48    7.50
   5  -4 -11   28.60    4.40
   5   1  -9   17.30    3.20
   6 -11 -11   12.30    5.30
   6  -8 -12   84.69    6.70
   6  -7 -12  201.28    9.50
   6  -6 -12  162.78    8.20
   6  -5 -12    9.20    4.70
   6  -1 -11   41.80    5.20
   7 -12 -11    7.30    4.20
   7   2 -10  497.85   11.20
   8 -13 -11   40.20    5.40
   8  -9 -13   22.30    4.70
   8  -3 -13   -2.00    5.00
   8   8  -5   37.40    4.10
   9 -10 -13   12.50    4.30
   9   0 -12    9.70    4.70
   9   2 -11   22.50    5.50
  10 -10 -13   -2.10    3.60
  10  -2 -13   62.99    6.90
  11  -2 -13    0.30    3.90
  11   2 -11    5.10    3.80
   0 -14   6    2.90    1.90
   2 -17   4    7.60    2.60
   2 -15   0   78.39    5.60
   2  -8  -6    2.50    2.60
   3 -16  -1   13.00    3.50
   3 -14  -4   66.79    5.50
   3 -13  -5  146.79    7.40
   3  -7  -8  503.25    9.80
   3   9   2   22.30    1.60
   4  -2  -9   50.39    5.10
   4   2  -7   59.89    4.00
   5 -12  -9   -2.80    4.80
   5 -10 -10    1.30    4.80
   5   9  -1    4.60    1.30
   6 -17  -5    4.10    3.20
   7  -2 -12  360.76   10.50
   8 -15  -9   35.80    5.90
   8 -11 -12   38.50    5.50
   8  -8 -13    5.00    3.90
   8  -7 -13    5.20    5.10
   8  -5 -13   13.90    6.30
   8  -4 -13   87.99    7.60
   8   4  -9    7.80    3.90
   9 -13 -11   -0.60    3.90
   9  -3 -13   40.60    6.00
   9   3 -10   19.20    5.20
  10  -9 -13    2.30    3.60
  10   0 -12    9.00    4.10
  11   0 -12    2.70    3.30
  12   1 -11   -1.30    3.40
   1 -14   2    9.70    3.00
   1  -5  -4  435.26    6.70
   3 -10  -7  344.27    8.60
   3  -6  -8  165.38    6.50
   3  -5  -8  132.09    6.30
   3  -4  -8   22.50    4.10
   4 -16  -3   -1.40    3.40
   4 -11  -8   32.40    4.80
   4  -9  -9   29.90    4.20
   5 -15  -6    3.10    3.20
   5 -14  -7   59.79    6.30
   6 -16  -6   30.20    4.90
   6  -2 -11   38.70    5.20
   7 -16  -7    0.00    3.60
   7 -15  -8   26.50    5.00
   7 -11 -11   72.49    6.40
   7  -9 -12    5.80    5.60
   7  -3 -12   80.09    6.90
   7   9  -3   88.29    4.10
   8 -12 -11   28.00    5.40
   8 -10 -12    2.20    4.10
   8   5  -8    4.20    3.30
   8   7  -6   65.49    4.90
   9 -11 -12    7.30    3.90
   9  -8 -13   -3.10    3.60
   9  -7 -13   12.30    4.60
   9  -6 -13   28.90    5.40
   9  -4 -13   77.19    6.50
   9   9  -4    2.80    3.20
  10 -11 -12   14.40    4.50
  10  -8 -13    1.10    3.80
  10  -7 -13    3.90    4.00
  10  -4 -13    3.50    4.40
  10   3 -10    3.40    3.60
  11  -7 -13   -1.60    4.00
  11  -6 -13    2.70    4.00
  11  -5 -13    3.50    4.30
  11  -1 -12    2.60    3.90
  11   3 -10    2.30    3.20
  -2  -7   7  212.88    3.20
   0 -12   3   39.40    2.70
   1 -15   4   16.00    3.10
   2 -11  -4  308.97    8.40
   2  -6  -6   35.80    4.40
   2  -4  -6 1566.94   13.50
   3 -15  -2  104.89    6.80
   3  -1  -7   19.30    2.80
   3   1  -6   26.70    2.60
   4 -18   1   -1.40    2.60
   4 -17  -1    5.40    3.60
   4   0  -8  273.47    6.80
   5 -18  -1   19.40    4.30
   5 -17  -3    3.30    3.10
   5 -11  -9    0.30    4.80
   5  -9 -10   68.39    5.50
   5  -2 -10  141.99    5.80
   6 -15  -7   14.20    3.80
   6 -14  -8    7.40    3.30
   6   0 -10  137.79    6.50
   7  -8 -12    0.90    5.40
   7  -7 -12   33.70    6.50
   7  -4 -12  338.27   11.00
   7   3  -9   70.99    5.00
   8  -2 -12   57.79    7.00
   9 -12 -11    2.00    3.90
   9 -10 -12   13.20    4.50
   9  -1 -12   26.20    5.60
   9   1 -11   90.09    7.60
   9   4  -9  112.89    7.00
  10 -10 -12   -2.10    3.20
  10  -6 -13   -3.00    3.50
  10   1 -11    1.10    3.70
  10   4  -9   -1.60    3.40
  11   1 -11    4.80    3.70
  11   4  -9   13.20    4.00
  12   2 -10   -4.40    3.20
  -2 -10  10    1.60    0.90
   2 -13  -2   68.89    4.70
   2 -12  -3    5.50    3.10
   2  -5  -6  562.04    8.50
   3  -9  -7  296.17    8.10
   4  12   5   27.80    2.30
   5 -16  -4   22.30    4.20
   5  -8 -10  179.18    8.00
   5  -3 -10   57.59    4.90
   5   0  -9    0.50    2.90
   6 -17  -4   30.90    5.10
   6  -8 -11    8.30    4.60
   6  -3 -11  516.15   11.40
   7 -12 -10   16.60    4.40
   7 -10 -11   -1.60    5.50
   7  -5 -12  222.18    9.10
   7  -1 -11    0.90    4.20
   7   1 -10    4.20    3.50
   7  11   0   97.79    3.80
   8 -15  -8    1.80    4.00
   8 -11 -11    0.40    3.90
   8  -9 -12   45.60    5.60
   8  -3 -12   96.59    8.00
   8   0 -11   15.10    4.90
   8   2 -10    1.00    4.30
   9 -13 -10    1.00    3.70
   9  -9 -12    7.30    4.40
   9   5  -8    0.60    4.10
   9   6  -7   94.79    7.20
   9   7  -6    0.40    3.50
   9   8  -5    5.60    3.40
  10   5  -8   18.40    4.20
  10   8  -5   11.40    3.10
  11  -2 -12   23.90    5.50
  11   5  -8   12.60    3.80
  11   7  -6    3.80    3.10
  12   0 -11    1.80    3.10
  -1 -10   5   17.20    1.50
   0 -10   1   46.70    2.60
   0   4   3  905.01    7.70
   1 -10  -2    4.90    2.20
   3 -17   2    3.80    2.40
   3 -14  -3   36.30    5.00
   3 -13  -4   20.60    4.20
   3 -12  -5   14.80    3.80
   4 -16  -2    3.00    3.50
   4 -10  -8   -0.40    3.30
   4  -6  -9  136.69    5.90
   4  -5  -9   32.10    3.80
   4  -4  -9   25.90    3.50
   5 -15  -5    1.60    3.30
   5  -7 -10    3.10    4.70
   6 -16  -5    7.30    4.00
   6 -12  -9    2.50    5.30
   6 -10 -10   55.69    6.90
   6  -7 -11  145.19    7.80
   6  -6 -11    4.70    4.70
   6   3  -8  100.19    5.10
   7 -16  -6   -0.60    3.50
   7 -13  -9    1.70    3.80
   7   8  -4    1.90    2.60
   8  -7 -12   47.60    7.40
   8  10  -2   12.40    3.00
   9 -11 -11    2.20    4.00
   9  -8 -12   11.20    4.30
   9   0 -11    2.30    5.50
   9   2 -10   16.50    5.90
  10 -11 -11    2.00    3.70
  10  -9 -12   15.50    4.00
  10   2 -10    5.10    3.50
  10   7  -6    0.60    2.30
  11  -8 -12   14.40    4.80
  11  -7 -12    3.50    4.10
  11   0 -11   -4.10    3.50
  11   2 -10    2.10    3.40
  12  -1 -11   -0.70    3.90
  12   3  -9   16.20    4.00
  -2  -3   6   65.59    2.80
   0   5   4  592.14    7.20
   1 -11  -1   70.19    4.00
   1  -8  -3   72.49    4.10
   2  -1  -5    2.80    2.40
   2   1  -4    3.50    2.20
   3  -8  -7  226.28    7.10
   3  -2  -7  364.96    7.20
   4 -18   2    0.40    2.70
   4  -1  -8  195.28    6.80
   4   4  -5    7.00    2.40
   5 -18   0   -1.20    2.90
   5 -14  -6    2.40    4.10
   5 -13  -7   20.30    5.20
   5  -5 -10   -0.80    3.10
   5   3  -7   14.80    2.70
   6 -14  -7   50.89    5.90
   6  -1 -10   46.10    4.80
   7 -11 -10   13.80    4.90
   7  -9 -11   47.00    6.70
   7  -2 -11   32.90    4.80
   7   5  -7   -0.60    2.70
   7   6  -6    4.90    2.90
   7   7  -5    0.20    2.60
   8 -12 -10    3.10    3.40
   8 -10 -11   68.29    6.40
   8  -5 -12    7.30    5.50
   8   3  -9   10.40    4.10
   9 -12 -10    1.70    3.60
   9  -7 -12   -6.50    3.80
   9  -5 -12   -0.40    4.00
   9  -4 -12   49.99    6.20
  10  -8 -12   -1.70    3.40
  10  -7 -12   -1.50    3.70
  10  -6 -12   -1.50    3.90
  10  -5 -12   12.60    4.60
  10   0 -11   13.60    3.60
  11  -6 -12    3.70    4.10
  11  -5 -12   15.40    4.70
  11   3  -9    4.10    3.50
  12  -2 -11    5.00    4.50
  12   1 -10    0.80    3.40
  12   4  -8   -1.00    2.90
  -2  -5   6   70.09    2.40
  -1 -12   8    1.90    1.10
   0 -13   5   66.09    3.30
   3 -15  -1    2.90    4.10
   3 -10  -6    3.70    3.60
   3   2  -5  360.46    5.90
   4 -15  -3   43.30    4.90
   4   1  -7    1.00    3.40
   5  -1  -9   47.00    4.30
   6 -17  -3    4.00    3.40
   6 -11  -9  117.09    8.40
   6  -9 -10   49.40    6.20
   6   4  -7    6.00    2.70
   7  -8 -11    3.80    5.30
   7  -3 -11   29.70    5.30
   8 -15  -7    3.90    3.90
   8 -13  -9    5.40    3.90
   8  -9 -11   98.79    7.10
   8   1 -10   38.30    5.50
   9 -13  -9    1.80    3.90
   9 -10 -11   -0.40    3.40
   9   3  -9   77.19    6.60
  10 -10 -11   18.20    4.20
  10  -1 -11   22.90    5.00
  10   3  -9    3.70    3.70
  11  -1 -11   -1.40    3.30
  11   1 -10    1.50    3.40
  -2  -2   6 3510.55   16.50
  -1   0   3   -0.50    1.30
   0 -14   7    1.30    1.80
   1 -15   5   17.40    3.30
   1 -14   3    5.20    2.60
   3  -7  -7    4.10    2.80
   3  -3  -7   29.60    3.60
   4 -14  -4   25.60    4.90
   4 -13  -5    2.50    4.20
   4   7  -2    2.00    1.20
   5 -16  -3   -0.30    3.00
   5  -9  -9    7.50    3.80
   5   4  -6   48.70    3.20
   6 -16  -4   14.90    4.10
   6  -8 -10  351.76   11.20
   6  -2 -10  281.47    9.10
   6   5  -6  415.06    8.40
   6   8  -3   46.60    3.00
   7 -16  -5    5.70    3.60
   7 -15  -6   24.00    4.90
   7 -10 -10  106.89    8.10
   7  -7 -11    4.10    5.10
   7  -5 -11    5.90    4.90
   7  -4 -11   47.00    5.60
   8 -11 -10   46.50    5.30
   8  -8 -11    7.90    4.80
   8  -2 -11   74.99    7.00
   8   4  -8    1.40    3.60
   8   9  -3   59.09    4.50
   9 -11 -10    0.70    3.80
   9  -9 -11    1.30    3.70
   9   1 -10    3.70    5.90
  10 -11 -10    4.70    4.00
  10  -9 -11    0.30    3.80
  10   1 -10   -2.90    3.60
  11  -8 -11   -5.40    3.60
  11  -2 -11   33.60    5.40
  11   4  -8   -0.40    3.20
  12   0 -10   13.50    4.20
  12   2  -9   -3.10    3.40
  -1  -3   2 4250.27    6.20
   3 -17   3   -0.70    2.30
   3 -16   1   12.90    3.70
   3 -14  -2   85.19    6.00
   3  -5  -7  155.98    6.50
   3  -4  -7  385.96    8.00
   4  -2  -8  766.72   11.40
   4   6  -3  112.29    3.00
   5 -15  -4    9.00    4.00
   5  -8  -9   61.19    5.60
   5  -2  -9   73.89    5.00
   5   8  -2   45.70    2.60
   6 -15  -5    1.20    3.40
   6 -12  -8    5.40    4.90
   6  -7 -10  258.67    9.80
   6  -3 -10   93.69    6.40
   6   6  -5   38.50    3.20
   6  11   1   15.20    1.60
   8 -12  -9    6.50    4.00
   8  -7 -11   54.19    7.60
   8  -3 -11   53.69    7.00
   8   5  -7  100.19    5.70
   9  -8 -11    0.60    4.00
   9   4  -8   70.79    6.10
  10  -8 -11   21.20    4.60
  10   4  -8   13.50    4.40
  11  -7 -11   25.30    5.00
  11  -6 -11    2.10    4.30
  11  -5 -11   20.00    5.10
  11  -4 -11    5.80    4.60
  11   0 -10   -0.80    3.60
  11   2  -9   49.60    5.50
  11   5  -7    5.30    3.60
  12   3  -8   -0.90    3.70
   3 -12  -4    1.80    2.90
   3  -9  -6  454.95    9.30
   4  -7  -8   13.00    3.30
   5 -14  -5   15.60    4.30
   5 -13  -6  113.99    7.60
   5   5  -5   64.09    3.30
   6 -17  -2   12.80    3.70
   6 -14  -6    0.80    2.90
   6 -10  -9   21.00    5.50
   6  -6 -10  316.47    9.80
   6   0  -9    0.80    3.40
   6   7  -4  512.05    7.90
   7 -11  -9   45.30    5.90
   7  -9 -10   27.10    5.90
   7  -1 -10    8.30    3.60
   7   3  -8   92.49    5.20
   8 -13  -8    4.40    3.50
   8 -10 -10   25.70    4.70
   8  -6 -11   56.19    7.00
   8  -4 -11   12.40    5.60
   8   6  -6   81.89    5.60
   8   7  -5   40.40    4.50
   8   8  -4    6.10    3.20
   9 -13  -8    5.00    4.30
   9 -12  -9    0.60    3.10
   9 -10 -10   20.90    4.60
   9  -6 -11   46.70    5.80
   9  -4 -11  225.18   10.10
   9  -3 -11  234.58   10.00
   9   0 -10   21.00    6.10
   9   5  -7   65.09    6.00
  10 -10 -10   10.40    4.30
  10  -7 -11   -4.40    3.20
  10  -6 -11   -2.00    3.30
  10  -5 -11   -2.20    3.70
  10  -3 -11    3.30    3.70
  10   0 -10   11.60    4.20
  10   2  -9    2.30    4.50
  10   5  -7    3.00    3.60
  11  -9 -10    2.50    4.40
  11   6  -6    7.80    3.40
  11   8  -4    0.00    2.50
  12  -2 -10    3.40    4.20
  12   1  -9    3.50    3.60
  -2  -1   6   72.39    3.10
  -1   2   4 1231.28    9.20
   1  -2  -3  402.66    5.00
   4  -6  -8   71.39    4.60
   4  -4  -8  528.95   10.00
   4   0  -7    7.20    3.80
   5 -16  -2    0.40    3.10
   5  -5  -9   34.80    4.70
   5  -4  -9   94.09    5.60
   5  -3  -9    3.50    2.90
   5   6  -4   16.60    2.30
   5   7  -3   18.00    2.10
   6 -16  -3   -2.10    3.00
   7 -12  -8    1.90    3.70
   7  -2 -10  341.37   10.20
   8 -11  -9    5.70    3.90
   8  -9 -10   31.70    5.10
   9  -5 -11   12.30    4.30
   9   2  -9   61.69    6.60
   9   6  -6    7.30    4.30
   9   9  -3   37.20    4.50
  10 -11  -9   -1.10    3.60
  10  -9 -10   14.30    4.80
  10   6  -6   38.20    4.90
  10   9  -3    4.40    2.50
  11   3  -8    4.70    3.70
  12   4  -7   10.60    3.90
   0 -12   4    1.80    2.00
   1 -10  -1   64.39    3.60
   2 -14   1   19.20    3.80
   2  -5  -5  365.56    7.00
   2  -3  -5    8.80    2.80
   3 -17   4   11.00    3.00
   4 -14  -3    3.40    3.80
   4 -13  -4  220.38    9.10
   4  -9  -7   39.60    4.40
   5 -17   0   16.90    3.60
   5 -15  -3   -1.50    2.90
   5  -9  -8  263.67    9.20
   5   0  -8   22.00    3.20
   6 -17  -1   30.00    4.70
   6 -12  -7    6.40    5.40
   6  -1  -9   10.00    3.90
   7 -15  -5    7.90    3.80
   7 -14  -6    4.60    3.60
   7 -10  -9   52.79    6.40
   7  -3 -10   71.79    6.30
   7  10  -1  139.99    4.50
   8 -12  -8    8.30    3.90
   8  -8 -10   16.00    6.00
   8   3  -8   42.80    5.00
   9 -11  -9    9.20    3.90
   9  -9 -10   20.90    4.50
   9   7  -5    6.80    3.80
   9   8  -4    3.50    3.20
  10 -12  -8   -0.60    3.80
  10  -8 -10    4.80    3.90
  10  -1 -10    9.10    4.50
  10   7  -5    2.80    3.20
  11  -8 -10    5.40    4.10
  11  -7 -10   12.80    4.60
  11  -2 -10    0.60    4.10
  11   1  -9    1.60    3.60
  12   0  -9    0.50    3.60
  12   2  -8    4.40    3.70
  12   5  -6   16.90    4.30
   0  -9   1    4.70    1.60
   1  -3  -3  673.33    7.00
   2  -4  -5  115.89    4.20
   2   7   1  108.19    2.10
   3 -14  -1   65.59    5.90
   3  -1  -6    2.30    2.50
   3   3  -4   74.79    3.10
   4 -17   2   -0.50    2.70
   5 -14  -4   28.60    5.30
   5 -13  -5   70.19    6.90
   6 -14  -5   24.80    4.70
   6  -8  -9    5.80    4.60
   7 -16  -3    9.40    3.80
   7  -6 -10   -1.30    5.00
   8 -13  -7   11.70    4.20
   8 -10  -9   97.89    7.10
   8  -7 -10   27.70    6.80
   8  -2 -10   13.60    5.70
   8   1  -9  184.38    8.40
   9 -13  -7    7.10    4.10
   9 -12  -8   -1.80    3.20
   9  -8 -10   32.20    4.60
   9   1  -9   23.10    6.20
   9   3  -8   16.50    4.80
  10 -10  -9   25.70    4.90
  10  -7 -10    6.30    4.10
  10   1  -9    9.00    4.50
  11  -6 -10    5.80    4.40
  11  -5 -10   -1.00    4.30
  11  -4 -10    6.10    4.20
  11   4  -7    0.90    3.30
  12  -1  -9    6.50    4.30
   0 -11   3    2.30    1.90
   1 -14   4   13.20    3.10
   1   7   3  180.58    4.00
   2 -16   5   15.90    3.50
   2 -13   0   52.49    4.30
   2   0  -4 1345.57    9.80
   3 -13  -2  116.59    6.30
   3 -12  -3    6.80    3.10
   3 -11  -4    0.30    3.00
   3  -7  -6  447.86    9.00
   4 -15  -1    8.40    3.90
   4 -10  -6    3.80    3.90
   4  -8  -7   -0.80    2.90
   5 -16  -1    6.50    3.40
   5  -8  -8   23.60    4.00
   5  -1  -8    2.20    3.30
   6 -16  -2   -3.10    3.00
   6 -10  -8    6.40    4.50
   6  -7  -9   18.70    4.60
   6  -2  -9    0.50    4.50
   7 -11  -8  252.47    9.70
   7  -9  -9  155.68    8.40
   7   2  -8  114.29    6.00
   7   5  -6  150.08    5.90
   8  -4 -10  118.49    8.50
   9 -10  -9   28.10    4.40
   9  -7 -10    2.00    3.40
   9  -6 -10    6.30    3.90
   9  -3 -10   13.60    6.70
   9  -2 -10  130.09    8.60
  10  -6 -10   42.20    5.40
  10  -5 -10    6.70    4.10
  10  -4 -10   12.70    4.70
  11  -9  -9    1.70    4.60
  11   0  -9   -3.80    3.30
  11   2  -8    3.10    3.50
  12   1  -8    1.10    3.70
  12   3  -7   30.80    5.00
  -1  -7   3  221.28    2.50
   0 -14   8    9.10    2.40
   0 -10   2    7.10    1.80
   2 -12  -1   35.10    3.60
   2 -11  -2  308.87    7.90
   2   2  -3  577.94    5.30
   3 -15   1   11.80    4.40
   3  -2  -6  193.78    5.70
   3   1  -5  110.99    4.00
   4 -18   5    2.40    2.70
   4  -1  -7   54.89    4.30
   4  13   6  137.09    4.40
   5 -17   1    7.40    3.40
   6 -11  -7   50.29    6.60
   6  -6  -9   18.30    4.10
   6  -3  -9  120.89    6.80
   7 -15  -4    1.60    3.40
   7 -14  -5   28.00    5.00
   7 -12  -7   33.60    4.80
   7  -8  -9    2.80    6.00
   8 -11  -8    8.00    3.70
   8  -9  -9    8.20    3.60
   9 -11  -8   -1.80    3.70
   9  -9  -9   43.50    5.50
   9  -5 -10   -0.80    4.40
   9  -4 -10  107.09    7.60
   9   4  -7   75.79    6.60
  10 -11  -8    8.10    3.90
  10  -9  -9   17.70    4.30
  11  -8  -9   36.90    6.20
  11  -1  -9    0.50    3.90
  11   5  -6    0.70    3.00
   0 -13   6   15.10    2.30
   1   8   4   45.50    3.40
   3 -16   3    1.10    2.90
   4 -16   1   25.00    4.10
   4 -14  -2   22.20    4.80
   4  -7  -7  709.13   11.80
   5 -15  -2   35.80    4.70
   5 -11  -6   83.09    6.60
   5  -2  -8  323.07    8.00
   5   1  -7    3.70    2.90
   6 -15  -3    4.60    3.50
   6 -14  -4    9.90    3.90
   6  -9  -8  100.39    7.00
   6  -5  -9    2.80    4.10
   6   4  -6  479.95    9.10
   7 -10  -8   47.70    6.20
   7   6  -5   11.60    2.70
   8 -12  -7    5.10    3.50
   8   2  -8   32.20    5.00
   9   0  -9    8.60    4.80
   9   2  -8   53.59    6.40
  10 -12  -7    1.10    3.50
  10 -10  -8    5.60    4.20
  10  -8  -9    2.40    4.00
  10   2  -8   -2.00    4.20
  10   5  -6   13.40    4.30
  11  -7  -9    2.90    4.10
  11  -6  -9   -0.40    4.20
  11   6  -5    1.20    2.90
  12   0  -8    4.00    3.80
  12   4  -6   12.10    4.10
  -1   1   3 2171.38   10.40
   1 -13   3   15.20    3.00
   2 -14   2   11.30    3.40
   2   8   2   92.29    2.40
   3  -5  -6   10.40    3.60
   3  -4  -6  238.28    6.40
   3  -3  -6  120.09    4.70
   4 -13  -3  136.09    7.60
   4 -12  -4   53.59    4.50
   4  -6  -7  137.89    5.70
   4  -2  -7   53.89    4.50
   4   1  -6  112.09    5.00
   5 -16   0    6.80    3.50
   5 -14  -3   11.60    4.40
   5 -13  -4   19.20    5.20
   5  -9  -7    3.00    3.50
   5  -6  -8   70.69    5.20
   5  -5  -8   58.59    5.50
   5  -4  -8  448.76    9.90
   5  -3  -8  309.07    8.00
   6 -16  -1   -0.10    3.10
   6   0  -8  586.44   11.00
   7 -11  -7    5.40    5.00
   7  -6  -9   25.40    6.00
   7  -2  -9    2.70    3.60
   7   3  -7   12.10    3.50
   7   7  -4   68.79    4.20
   7   8  -3   54.19    3.70
   8 -10  -8   12.70    3.80
   8  -1  -9  132.89    8.10
   8   5  -6   17.00    3.50
   9 -10  -8    8.40    3.80
   9  -8  -9    4.60    3.50
   9   5  -6    2.60    3.90
  10  -7  -9    8.90    4.30
  10  -1  -9   22.30    4.60
  11  -9  -8    4.10    4.40
  11  -5  -9    0.80    4.20
  11   1  -8    1.00    3.20
  11   3  -7   -1.70    3.10
  11   7  -4    2.10    2.70
  12  -1  -8    8.00    4.50
  12   2  -7    2.60    3.50
  12   5  -5   31.20    5.00
   0   6   4  725.83    8.10
   1  -9  -1   10.40    2.50
   2 -16   6   30.20    4.50
   3 -14   0    3.50    3.40
   3  -8  -5  260.97    7.20
   4 -15   0    3.60    3.60
   4  -5  -7   56.39    4.30
   4  -4  -7   42.20    4.50
   4  -3  -7  999.40   13.00
   5 -17   2   14.60    4.00
   6 -17   1    2.50    3.50
   6  -8  -8  236.78    8.50
   7 -15  -3   17.40    4.20
   7 -14  -4   -0.30    3.60
   7 -12  -6   10.40    4.10
   7  -5  -9   16.40    4.60
   7  -4  -9    9.90    4.20
   7  -3  -9   15.70    4.20
   8 -11  -7   10.70    3.90
   8  -2  -9  102.59    7.60
   9 -11  -7    3.20    3.90
   9  -7  -9   32.70    4.60
   9  -2  -9   25.00    6.50
  10 -11  -7   15.30    4.30
  10  -9  -8   16.60    4.80
  10  -6  -9    8.10    4.00
  10  -4  -9   40.10    5.60
  10  -3  -9   48.70    6.40
  10   1  -8    8.70    5.20
  10   3  -7   62.39    6.30
  10   6  -5   32.40    5.10
  11  -8  -8    3.70    4.40
  11   0  -8    6.50    4.10
  12  -5  -8    4.30    4.20
  12  -2  -8    2.00    4.10
  -2  -3   5   10.10    1.70
   0   5   3  292.97    4.90
   1 -14   5   54.89    4.30
   2  -1  -4    1.40    2.90
   3 -13  -1   12.40    3.60
   3 -11  -3   27.30    3.80
   4 -17   4    8.30    3.00
   4 -16   2   -1.90    2.70
   4 -10  -5   85.79    5.80
   4  -8  -6   10.90    3.90
   5 -15  -1    2.50    3.10
   5 -10  -6    3.90    4.10
   5  -8  -7   16.80    4.90
   5   0  -7    0.00    3.00
   5   4  -5    3.00    2.40
   6 -11  -6   40.60    6.30
   6  -7  -8   60.19    5.20
   6  -1  -8    6.50    3.00
   6   5  -5   29.10    3.30
   7 -16  -1    6.60    3.50
   8 -14  -4   16.30    4.50
   8 -12  -6    1.60    3.50
   8  -9  -8   -0.50    3.40
   8  -4  -9  116.79    8.50
   8  -3  -9  179.08    8.40
   8   3  -7  105.59    6.40
   8   7  -4   27.90    3.80
   9 -12  -6    2.50    3.70
   9  -9  -8   70.79    6.10
   9  -5  -9    2.70    4.90
   9  -4  -9   23.60    6.30
   9   1  -8    6.30    5.00
   9   3  -7  148.19    7.80
   9   6  -5    8.90    4.00
   9  10  -1   30.30    4.20
  10 -12  -6   -6.70    3.60
  10   7  -4    2.90    3.10
  10   8  -3    0.00    2.70
  10   9  -2    1.20    2.10
  11  -7  -8    8.10    4.90
  11  -1  -8    9.10    4.30
  12   6  -4   13.30    3.70
   1 -10   0   59.09    3.30
   1   0  -2 5768.22   13.80
   2 -13   1  124.49    5.90
   2 -10  -2   22.60    3.10
   3 -16   4    2.50    3.00
   3   0  -5    7.10    2.80
   4 -14  -1    6.80    4.40
   5  11   2   84.29    1.70
   6 -14  -3   -0.80    3.10
   6 -13  -4  102.39    7.10
   6  -9  -7    2.50    4.70
   6  -6  -8  452.95   11.40
   7   0  -8   55.19    4.50
   7   4  -6  170.48    6.40
   8  -8  -8   31.50    6.20
   8   9  -2   -1.40    2.70
   9 -13  -5   -0.60    3.30
   9  -8  -8   14.20    4.40
   9   8  -3   20.70    3.90
   9   9  -2   69.79    5.30
  10 -10  -7   -1.40    4.00
  10  -8  -8   19.20    4.80
  10   0  -8   23.30    5.40
  11  -9  -7    9.50    5.70
  11  -6  -8    6.00    4.70
  11   5  -5   -3.80    2.70
  12   0  -7    2.90    4.30
  -1 -11   7    1.70    1.20
   0 -12   5    8.90    2.20
   2 -12   0   37.60    3.40
   2 -11  -1    3.10    2.90
   2   9   3    1.20    1.80
   3  -7  -5   93.69    4.50
   3  11   4   28.80    2.30
   4 -12  -3   19.20    4.40
   4   0  -6 1072.69   12.00
   5 -17   3    3.20    3.00
   5 -16   1    0.00    2.80
   5 -14  -2   32.30    5.00
   5 -13  -3    4.90    5.10
   5  -7  -7    9.50    3.60
   6 -17   2   10.50    4.10
   6  -5  -8  354.26    9.60
   6  -3  -8    1.70    3.90
   6  10   0    3.80    1.60
   7  -7  -8  104.89    7.00
   7  -1  -8    3.50    4.10
   7   2  -7   -3.50    3.00
   8 -10  -7   19.30    4.00
   9 -10  -7   56.89    5.80
   9   0  -8   59.49    7.00
  10 -11  -6    5.80    4.10
  10  -7  -8    7.20    3.70
  10   2  -7   42.40    6.00
  11  -8  -7   45.60    6.80
  11  -5  -8   13.00    4.60
  11  -4  -8   -2.80    3.60
  11   3  -6   14.70    4.00
  12  -1  -7   56.69    6.90
  12   2  -6   -0.40    3.80
  12   4  -5    1.20    3.40
  -2  -1   5   55.09    2.70
   0  -8   1   15.30    2.00
   2 -16   7    0.30    2.90
   2  -8  -3  136.29    5.20
   2  -5  -4   18.10    2.60
   2  -2  -4  263.87    5.30
   3 -14   1   -0.60    3.70
   4 -17   5    3.20    2.70
   4 -15   1   -2.90    3.30
   5  -6  -7  189.08    7.40
   5  -1  -7   31.50    3.30
   6 -15  -1    8.80    3.80
   6 -10  -6   46.10    5.90
   6  -8  -7   18.10    4.90
   6   3  -6    3.00    2.70
   7 -16   0   -1.40    3.20
   7 -14  -3   43.20    5.40
   7 -12  -5   29.40    4.50
   8 -14  -3   -1.90    3.50
   8 -11  -6   35.00    4.70
   8  -1  -8   89.99    6.90
   8   2  -7   41.00    5.10
   9 -11  -6   32.40    4.60
   9  -9  -7   38.50    5.20
   9  -7  -8   44.50    4.80
   9   2  -7   25.80    5.00
   9   4  -6   49.30    5.50
  10 -12  -5   30.50    5.40
  10  -9  -7    4.70    3.70
  10  -5  -8    6.10    4.00
  10  -4  -8   31.60    5.10
  10   5  -5   49.99    5.70
  11   6  -4   -3.10    3.00
  12  -5  -7    0.90    3.80
  12  -4  -7    5.80    4.80
  12  -2  -7   -2.30    3.90
   0   4   2  938.21    6.90
   2 -14   3    6.50    3.20
   2  -4  -4   60.69    3.50
   3  -6  -5   17.60    3.70
   3  -1  -5   40.60    3.50
   4 -16   3    6.60    2.90
   4  -1  -6   36.30    4.50
   4   2  -5   64.09    3.80
   5 -15   0   18.80    3.80
   5   5  -4  283.97    5.80
   6 -16   1    0.60    3.10
   6 -14  -2    6.80    3.30
   6   7  -3   72.99    3.40
   6   9  -1    0.20    1.80
   7  -5  -8   62.09    5.80
   7  -4  -8   30.80    5.20
   7  -3  -8   13.70    4.60
   7   5  -5   15.40    3.00
   8 -12  -5   14.10    4.00
   8  -9  -7    8.00    4.70
   8  -6  -8   64.69    6.50
   8  -5  -8  110.09    7.80
   8  -2  -8  285.07   10.30
   9 -13  -4    3.80    3.60
   9  -6  -8    0.70    3.90
   9  -3  -8   14.20    5.90
   9  -2  -8   54.19    6.80
  10 -10  -6    4.20    4.80
  10  -8  -7   14.30    5.00
  11  -9  -6    3.40    5.20
  11  -7  -7    6.00    4.30
  11   0  -7   -1.60    3.20
  11   7  -3    2.70    2.80
  12   1  -6   -1.60    3.50
  12   3  -5    8.90    3.90
   0 -14   9   -1.40    1.90
   1 -13   4    3.40    2.40
   3 -16   5    5.90    3.00
   3  -5  -5  374.46    8.10
   4 -10  -4   28.60    4.60
   5 -16   2   18.30    4.00
   5 -14  -1  195.38    8.70
   5 -10  -5   73.49    5.40
   5  -4  -7   53.49    4.20
   5  -3  -7   13.50    3.30
   6 -17   3   13.70    3.70
   6  -7  -7   73.79    5.50
   6   0  -7    5.10    2.80
   7 -15  -1   -0.10    3.20
   7 -10  -6   59.59    6.30
   7  -8  -7   15.30    5.40
   7   3  -6    9.70    3.40
   8 -15  -1   13.40    4.40
   8 -10  -6    2.40    3.70
   8  -8  -7   73.39    6.90
   8  -4  -8  241.98    9.70
   8   5  -5  147.59    6.30
   9 -10  -6   12.50    4.30
   9  -8  -7    8.10    3.90
   9  -4  -8    5.90    5.30
   9   1  -7    8.60    4.90
  10 -12  -4    0.80    4.80
  10 -11  -5    5.00    5.00
  10  -7  -7   22.10    5.10
  10   3  -6   72.59    6.50
  11  -6  -7   -2.70    4.10
  11  -5  -7    7.60    4.40
  11  -1  -7   10.50    4.00
  11   2  -6    2.10    3.40
  12   0  -6    5.00    3.90
  12   6  -3   20.10    4.50
  -2   0   5    6.60    1.90
   0 -13   7   27.00    2.70
   0  -9   2  216.48    4.40
   1 -15   8   70.99    4.50
   1   4   0 3157.48    5.90
   2   1  -3  340.77    4.70
   3 -12  -1   10.10    3.20
   3  -8  -4  201.18    6.10
   3  -4  -5  121.59    5.30
   4 -13  -1  147.19    8.00
   4  -8  -5   -1.70    3.30
   4  -5  -6  144.89    5.60
   4  -4  -6    0.30    4.60
   4  -3  -6    8.00    4.70
   4  -2  -6  295.47    7.30
   4  12   4  144.29    2.90
   5 -13  -2  175.68    9.10
   5   1  -6   22.30    3.50
   6 -15   0    6.00    3.50
   6  -9  -6   14.50    4.30
   6   4  -5   72.19    4.40
   7 -16   1    4.20    3.40
   7 -14  -2   -1.40    3.40
   7 -12  -4   14.00    4.10
   7 -11  -5    5.70    4.30
   7  -7  -7   78.39    6.80
   7   6  -4   53.69    4.10
   7  11   1    3.20    1.80
   8 -14  -2    5.30    4.00
   8 -11  -5    4.40    3.70
   8   1  -7  168.18    7.50
   8   3  -6   98.89    6.50
   9 -11  -5    3.30    3.70
   9  -7  -7    0.20    3.80
   9   3  -6   22.60    4.50
  10  -9  -6   77.39    7.70
  10  -6  -7    7.50    4.70
  10   0  -7    8.70    4.30
  11  -8  -6   18.50    5.70
  11  -4  -7    0.00    3.70
  12  -6  -6    9.10    4.80
  12  -1  -6    0.90    3.60
  12   2  -5    1.50    3.60
  12   4  -4    0.90    3.50
  12   7  -2    2.30    2.80
   0 -10   3    0.80    1.60
   1 -14   6   25.00    3.20
   1  -5  -2  330.57    5.50
   2 -16   8   11.90    3.30
   3  -3  -5 1351.96   12.90
   3   5  -2  105.89    2.80
   4 -17   6    1.40    2.20
   4 -16   4    4.10    2.70
   4 -12  -2    0.60    3.60
   5 -15   1    4.90    3.10
   5   6  -3   17.60    2.50
   6 -16   2   12.60    3.70
   6 -10  -5   12.40    4.90
   6  -5  -7   20.30    5.10
   6  -1  -7   17.70    3.30
   7   0  -7    5.80    4.30
   8 -12  -4   11.10    3.60
   8  -7  -7   12.60    5.10
   8   6  -4   23.50    4.20
   9  -9  -6    3.80    4.00
   9   6  -4   10.40    3.90
  10 -10  -5   49.70    7.20
  10   2  -6   38.00    6.00
  10   4  -5   57.99    5.80
  10   8  -2   24.10    4.00
  10   9  -1    0.80    2.50
  11  -9  -5   13.90    6.20
  11  -7  -6    3.30    5.20
  11   1  -6    6.30    3.10
  11   3  -5   14.30    4.00
  11   5  -4   12.20    3.60
  12  -4  -6   21.90    4.80
  12  -2  -6   15.70    4.50
  -3  -8  11    2.50    2.10
  -1 -12   9   -0.20    1.30
   1  -1  -2  207.08    3.30
   2 -12   1   -1.70    2.30
   2   3  -2  383.96    3.70
   3 -16   6    0.20    2.40
   3 -14   2    8.10    3.60
   4   1  -5  120.89    4.90
   5 -17   5    3.30    2.80
   5 -16   3    0.40    3.00
   5  -9  -5    9.90    3.60
   6 -14  -1   16.70    4.00
   6 -11  -4   47.20    6.10
   6  -8  -6   -1.30    3.40
   6  -4  -7   70.79    5.50
   6  -3  -7   24.90    4.20
   6  -2  -7   24.20    3.70
   7 -15   0    9.50    4.00
   7  -1  -7   49.00    5.60
   7   7  -3    4.10    2.80
   8 -15   0    5.30    4.20
   8  -6  -7    6.50    5.40
   9  -6  -7   66.79    6.20
   9  -5  -7    7.90    5.60
   9   7  -3    7.20    3.70
  10 -12  -3   28.20    6.70
  10 -11  -4   11.00    5.20
  10  -8  -6   12.70    5.10
  10  -4  -7   21.40    4.60
  10  -3  -7  112.09    7.60
  11 -10  -4    7.60    5.80
  11  -6  -6   44.20    6.70
  11   0  -6    0.20    3.50
  11   6  -3    6.20    3.40
  12   1  -5   53.69    6.50
  12   5  -3    4.80    3.10
  -1 -10   6  269.97    3.50
   3 -15   4   26.20    4.40
   3 -13   1   -1.50    3.40
   3  -9  -3   29.40    3.30
   3  -7  -4   62.09    4.10
   4 -17   7    0.20    2.60
   4 -14   1  136.79    7.50
   4  -9  -4  778.02   12.60
   5  -6  -6  800.62   12.90
   5   0  -6 1096.19   13.30
   6 -13  -2   33.40    4.90
   7 -16   2    1.10    3.20
   7 -14  -1   14.10    4.20
   7  -8  -6   63.69    6.30
   7  -4  -7   89.29    6.30
   7  -2  -7   60.69    5.90
   7   2  -6   27.00    4.10
   7   4  -5   30.60    3.40
   7   8  -2  136.89    5.10
   8 -14  -1   13.40    4.20
   8 -10  -5    7.00    3.40
   8  -8  -6    8.30    5.30
   8  -2  -7   13.20    5.10
   8  -1  -7  185.88    8.40
   8   2  -6  112.79    6.70
   8   7  -3   15.20    3.80
   8  11   1    4.10    2.30
   9 -14  -1   15.60    4.90
   9 -11  -4   14.10    4.70
   9  -4  -7    9.10    5.00
   9  -2  -7  112.69    7.50
   9   2  -6   -2.40    4.70
   9   4  -5   17.40    4.40
   9   8  -2    5.50    3.50
   9  10   0    4.40    3.10
  10  -9  -5   22.30    6.00
  10   1  -6    4.90    4.60
  10   5  -4    0.10    3.60
  11  -8  -5    0.50    5.10
  11  -5  -6   -4.90    3.60
  11  -4  -6    5.40    4.20
  11  -1  -6   -3.70    3.90
  12  -6  -5    0.40    3.80
  12   0  -5    5.20    3.80
  12   3  -4   -0.20    3.20
  -3  -6   9   81.19    3.30
  -2  -7   6  348.77    2.70
   1  -7  -1  598.64    7.80
   3   1  -4  144.69    4.00
   3  12   5    2.20    2.10
   4 -15   3   -0.40    3.30
   5  -8  -5    0.70    4.30
   5  -1  -6  182.88    6.30
   5   7  -2  478.95    6.60
   6 -16   3    2.70    3.00
   6 -15   1    4.40    3.50
   6  -9  -5    6.00    4.40
   6  -7  -6   51.99    4.80
   6   1  -6   13.40    3.40
   6   5  -4  150.58    5.40
   7 -13  -2   10.90    3.60
   7 -12  -3    0.10    3.60
   7 -11  -4   -0.20    4.20
   7  -3  -7  112.19    6.10
   8 -12  -3    7.90    4.10
   8 -11  -4   31.50    4.50
   8  -4  -7   67.99    5.90
   8  -3  -7  373.36   11.10
   8   8  -2    4.60    2.90
   9 -12  -3    7.30    4.40
   9   9  -1   20.70    3.90
  10  -6  -6   -0.20    4.30
  10   0  -6   47.00    6.30
  10   3  -5   81.09    6.70
  11  -9  -4   -4.00    5.10
  11  -7  -5    4.60    4.50
  11  -3  -6    6.00    3.90
  11   2  -5   43.30    5.30
  11   4  -4   -1.70    3.10
  11   7  -2    7.90    3.30
  12  -5  -5    2.30    3.80
  12  -4  -5    3.70    4.00
  12  -1  -5   10.50    4.60
  12   6  -2   10.50    4.00
   1 -15   9   57.69    4.70
   1 -13   5   25.10    3.10
   1  -2  -2 2144.89   10.30
   2  -8  -2    1.00    2.30
   3 -12   0   13.00    3.30
   3 -11  -1   21.70    3.30
   4 -16   5    1.30    2.50
   4 -13   0   33.00    5.00
   4 -12  -1    8.50    3.70
   5 -16   4   -0.60    2.30
   5 -15   2   33.50    4.40
   5  -4  -6  426.56    9.40
   5  -3  -6  469.65    9.60
   5  -2  -6 1157.08   14.30
   6 -14   0    0.60    3.30
   6  -6  -6   70.29    6.00
   7 -16   3    0.60    3.30
   7 -15   1    8.40    3.90
   7  -7  -6  111.79    6.50
   8 -15   1    1.60    3.60
   8  -9  -5   10.40    5.40
   8  -7  -6   21.30    5.70
   8  10   0   15.00    2.90
   9  -9  -5    0.30    3.60
   9   1  -6   38.50    5.10
   9   5  -4   10.00    4.40
  10 -12  -2    9.70    5.30
  10  -5  -6   27.50    5.40
  10   6  -3   17.30    4.20
  11 -10  -3   -6.90    5.30
  11   1  -5   35.60    5.20
  11   9   0    3.50    2.70
  12   2  -4    0.30    3.50
  12   4  -3    1.80    3.30
  12   7  -1   -1.00    2.70
   0 -12   6  109.99    3.70
   1 -14   7   -0.90    2.60
   1   2  -1  790.52    3.10
   2 -13   3    5.80    2.60
   2   0  -3    6.90    2.60
   3 -16   7    4.00    2.40
   3 -14   3   26.00    4.50
   3   3  -3  817.42    7.50
   4   0  -5   21.90    3.20
   4   6  -2   36.50    2.20
   5   4  -4  658.73    9.00
   6 -13  -1   11.80    4.40
   6 -11  -3    5.70    4.90
   6 -10  -4   -1.40    3.80
   6   0  -6  178.58    6.60
   7 -14   0   -2.60    3.20
   7   5  -4   44.90    4.10
   8  -6  -6    9.70    5.10
   8   5  -4  151.58    7.00
   9 -11  -3   -0.20    4.30
   9 -10  -4    5.60    4.00
   9  -6  -6   20.00    5.60
   9   3  -5    2.20    4.10
  10  -4  -6   -0.20    3.60
  10  -3  -6   -0.70    3.40
  10  -2  -6   37.30    5.30
  10   2  -5    0.90    4.00
  11  -8  -4    9.40    5.50
  11  -5  -5    2.70    4.50
  11   3  -4   13.60    3.80
  11   5  -3   15.00    4.00
  12  -6  -4    1.90    4.60
  12   1  -4    7.60    4.10
   0 -14  10    1.70    1.70
   0   6   3   33.20    2.40
   1   8   3    3.20    2.30
   3   0  -4  758.22    8.80
   4 -17   8    2.10    2.40
   4 -14   2   11.70    4.00
   4  -5  -5   30.30    4.00
   5 -14   1   42.70    5.10
   5  -7  -5  553.44   10.80
   5   8  -1   46.40    2.40
   5  10   1   61.09    2.00
   6 -16   4    0.90    2.90
   6 -15   2   -1.80    3.00
   6  -5  -6  102.09    5.70
   6  -1  -6    1.00    3.60
   6   6  -3   36.20    3.30
   7 -13  -1    8.50    3.90
   7 -11  -3   -1.80    4.90
   7 -10  -4   16.10    4.70
   7  -6  -6  254.87    8.70
   7   0  -6   75.99    5.70
   8 -12  -2   12.60    4.30
   8 -11  -3    7.80    4.00
   8 -10  -4   13.60    3.90
   8  -8  -5    7.00    5.10
   8   3  -5  375.26   10.50
   9 -12  -2    9.40    4.10
   9  -5  -6    6.30    5.10
   9  -1  -6  113.19    8.30
  10  -7  -5    2.00    4.40
  10   4  -4   29.60    4.60
  10   7  -2   -5.50    3.30
  11  -9  -3    8.50    5.50
  11  -4  -5   16.30    5.00
  11  -3  -5   62.99    7.00
  11  -1  -5   68.09    7.00
  12  -5  -4   -4.20    4.20
  12   0  -4    3.70    4.10
  12   3  -3   -0.60    3.40
  12   5  -2    3.10    3.00
  -3  -5   8  398.96    6.20
  -1   3   3  653.13    7.10
   0 -13   8    0.30    1.80
   2 -12   2   28.80    3.20
   3 -13   2   82.89    5.60
   3  -5  -4  215.38    6.10
   4 -16   6    2.60    2.50
   4  -9  -3    0.60    3.30
   4  -3  -5  647.24   10.70
   4  -2  -5  202.98    6.60
   5 -16   5   24.00    4.10
   5 -15   3   26.00    4.40
   5 -13   0  190.88    9.10
   5 -10  -3   35.00    4.80
   6  -4  -6  109.49    5.60
   6  -3  -6   15.00    4.40
   6  -2  -6  137.29    5.90
   7 -15   2    0.60    3.10
   7  -8  -5  283.97    9.40
   7  -5  -6  164.08    7.30
   8 -15   2   38.10    5.70
   8  -5  -6   22.00    4.60
   8  -4  -6  266.37    9.70
   8  -1  -6   14.60    4.50
   9  -9  -4   33.80    5.70
   9  -7  -5    5.20    4.30
   9  -3  -6   45.50    6.40
   9  -2  -6   69.69    6.80
   9   2  -5   35.60    5.40
   9   6  -3  116.19    6.70
  10 -12  -1   -2.70    4.70
  10 -11  -2    6.00    5.30
  10  -8  -4    2.80    5.20
  10  -6  -5    2.00    4.10
  10   1  -5   18.00    4.80
  10   8  -1   25.90    4.30
  11  -7  -4    1.50    3.90
  11   6  -2    5.00    3.50
  12  -4  -4    4.80    4.40
  12  -1  -4    0.60    4.20
   0   3   1    9.60    1.40
   1  -6  -1   54.39    3.20
   2 -11   1   19.20    3.30
   2  -4  -3   32.10    3.00
   2  -1  -3  509.35    6.50
   3  -4  -4 1159.78   12.20
   4 -17   9   -0.10    2.30
   4 -13   1   96.29    6.70
   5 -12  -1  266.47    9.20
   5  -6  -5   20.60    3.40
   6 -14   1   36.30    4.40
   7  -4  -6  298.57    9.00
   7  -3  -6   -1.20    3.50
   7  -2  -6   56.89    4.90
   7   6  -3  304.87    7.40
   8  -3  -6  172.88    7.90
   8  -2  -6  257.47    9.60
   8   6  -3   75.89    5.30
   9 -10  -3   22.90    5.50
   9   4  -4   10.40    4.00
  10  -5  -5    4.00    4.00
  10   0  -5   -0.70    5.10
  10   3  -4    7.00    4.00
  10   5  -3   23.60    4.30
  11  -8  -3    5.30    5.00
  11   4  -3   10.10    3.90
  11   7  -1    1.00    2.80
  12  -6  -3    0.60    4.70
  12   2  -3    1.20    3.80
  12   6  -1    0.00    3.10
   0 -11   5  184.48    4.40
   2  -2  -3  140.59    4.40
   3 -16   8   19.90    3.40
   3 -14   4    1.80    3.70
   3 -12   1   83.49    4.90
   3  -3  -4  864.71   10.40
   3  -2  -4 1448.06   12.70
   4 -12   0   19.70    4.10
   4 -11  -1  123.99    6.30
   4   2  -4   70.89    3.80
   5 -14   2    1.50    3.50
   5  -8  -4  250.07    8.00
   5  -5  -5   93.39    5.40
   6 -16   5   13.20    3.70
   6 -15   3    9.40    3.70
   6 -13   0   12.30    4.20
   6   4  -4  348.77    7.60
   7 -15   3    1.90    3.20
   7 -13   0    8.70    3.80
   7 -10  -3   40.20    6.10
   7   2  -5   14.90    3.90
   8 -10  -3   69.09    6.30
   8   2  -5    4.60    3.80
   9 -11  -2   16.00    5.10
   9  -8  -4    2.20    4.30
   9   1  -5   69.89    6.40
   9   7  -2   15.70    4.00
  10  -7  -4   47.20    7.60
  10  -4  -5   42.60    5.40
  10  -3  -5    2.60    3.90
  10  -2  -5    8.50    4.60
  11  -9  -2   -3.80    5.30
  11  -5  -4   -5.70    4.20
  11   1  -4    3.00    3.30
  12  -5  -3    0.10    4.10
  12   1  -3    1.90    3.90
  12   4  -2    8.90    3.90
  12   7   0    0.70    2.80
  -2  -2   4  165.58    3.40
  -2  -1   4    1.80    1.80
   0  -8   2  272.77    4.50
   1  -9   1   27.20    2.60
   2 -13   4  209.08    7.50
   3   6  -1   16.40    1.70
   4 -16   7    3.10    2.50
   4 -14   3   62.39    6.00
   4  13   5    1.90    1.20
   5 -16   6    2.70    2.70
   5 -15   4    2.50    2.80
   5   0  -5   10.00    4.20
   5   5  -3  125.89    4.20
   6  -8  -4   24.40    4.50
   6  -6  -5  144.99    6.40
   6   7  -2   16.00    2.20
   7 -11  -2    8.50    4.70
   7   4  -4   20.00    3.30
   8 -12  -1    2.10    3.40
   8  -6  -5    1.30    4.40
   8   4  -4  334.47    9.50
   9  -5  -5   24.00    6.10
   9   8  -1    9.50    3.90
  10 -12   0   44.00    7.50
  10 -11  -1   -1.40    5.00
  10   2  -4    7.10    4.80
  10   6  -2   -1.60    3.30
  11 -10  -1    7.50    5.60
  11  -7  -3   -1.80    4.70
  11  -4  -4   14.50    4.40
  11  -3  -4   -3.60    4.20
  11   0  -4  112.19    7.90
  11   3  -3   49.50    5.60
  11   5  -2   -0.90    3.00
  11   9   1    3.00    2.60
  12   0  -3   -1.00    3.90
   0 -10   4   66.09    2.90
   0   5   2  901.91    7.40
   1 -14   8   25.00    3.30
   4  -8  -3   15.30    3.00
   4   7  -1  412.66    4.80
   5 -13   1   39.60    5.50
   5  -9  -3    9.30    3.20
   5  -4  -5    6.30    2.90
   5  -1  -5  337.87    8.30
   6 -14   2    8.40    3.70
   6  12   3    1.40    1.40
   7  -8  -4   29.00    5.00
   7   7  -2   81.89    4.20
   8 -14   2    2.00    3.90
   8  -5  -5   17.30    5.20
   8   7  -2    9.10    3.20
   9  -9  -3   -3.30    3.80
   9  -7  -4    4.00    5.20
   9  -4  -5   16.40    5.60
   9  -3  -5  226.18   10.20
   9  -2  -5   28.10    6.30
   9  -1  -5  141.79    8.20
   9   3  -4   94.89    6.80
   9   9   0   25.80    4.40
  10  -6  -4   -3.90    4.00
  10   4  -3   17.10    4.30
  11  -8  -2    4.40    5.30
  12  -6  -2    1.90    4.50
  12  -3  -3    0.60    3.60
  12  -1  -3   20.10    4.50
  12   3  -2    4.40    3.60
  12   5  -1    2.30    3.50
  -3  -7   9  127.19    3.40
  -2  -3   4 1101.29    7.20
   3 -16   9   -0.50    2.30
   3 -13   3  111.59    6.20
   3  -8  -2   63.49    4.10
   3  -6  -3  154.78    6.10
   4 -13   2  224.48    8.80
   5 -12   0   25.90    4.70
   5 -10  -2   39.50    3.90
   5  -2  -5   17.00    3.20
   6 -16   6    1.50    2.90
   6 -15   4    9.00    3.30
   6 -13   1   -0.70    4.00
   6  -4  -5   96.59    6.00
   6   0  -5    7.80    3.40
   7 -15   4    2.00    3.40
   7  -9  -3    4.00    4.90
   7  -5  -5   32.30    4.60
   8 -13   1   13.00    4.80
   8  -9  -3   12.70    5.20
   9 -12   0   14.90    5.10
   9 -11  -1    7.20    4.50
   9  10   1   89.69    5.80
  10 -12   1   13.30    6.60
  10  -9  -2    2.60    4.90
  10   1  -4    5.10    4.80
  10   7  -1    4.40    3.70
  11  -9  -1    8.00    5.40
  11   2  -3    8.90    3.80
  11   6  -1   58.89    5.80
  12   2  -2    0.80    3.50
  -3  -8  10   30.60    2.30
   1  -5  -1 1200.28    9.40
   3 -14   5   16.40    4.30
   3   2  -3  509.25    6.30
   4 -16   8    2.50    2.70
   4 -12   1    0.70    3.60
   4  -9  -2  357.76    8.60
   5 -16   7    8.90    3.20
   5 -15   5    6.00    3.10
   5 -14   3    0.10    3.50
   6 -12   0   98.79    8.00
   6 -10  -2   52.89    5.60
   6  -7  -4  672.13   12.20
   6  -3  -5   48.10    4.80
   6  -1  -5   27.50    4.00
   6   3  -4    4.80    2.70
   6   5  -3   35.00    3.50
   7 -10  -2    8.50    5.00
   7  -7  -4   81.19    6.30
   7  -4  -5   25.10    4.30
   7  -3  -5   87.79    5.90
   7   0  -5   14.00    3.50
   8 -11  -1    5.30    4.00
   8 -10  -2   21.60    4.40
   8  -3  -5   25.20    5.00
   8  -1  -5   10.00    3.80
   8   3  -4  183.58    7.70
   8   5  -3   86.59    5.40
   8   8  -1   12.90    3.40
   9  -8  -3   40.90    6.20
   9  -6  -4   39.70    6.80
   9   2  -4  105.99    7.10
  10 -11   0    0.40    4.40
  10 -10  -1   31.50    6.80
  10  -7  -3    1.50    4.50
  10  -3  -4   -9.20    4.00
  10  -2  -4   22.80    5.40
  11 -10   0    1.20    5.10
  11  -7  -2   10.50    5.10
  11  -5  -3    3.10    3.90
  11  -4  -3   41.50    6.10
  11   1  -3   66.19    6.50
  11   4  -2    2.50    3.30
  12  -5  -2    1.10    4.10
  12  -4  -2    3.40    4.30
  12   1  -2   13.30    4.60
  12   6   0   -2.90    3.10
  -1 -11   8   55.69    2.10
   0 -12   7    0.80    1.90
   1  -7   0  599.34    7.70
   2 -11   2   76.29    4.00
   2 -10   1  124.09    5.20
   3 -15   7   11.50    3.40
   3 -12   2   29.20    3.80
   3  -9  -1   19.00    3.40
   4 -15   6   18.90    4.00
   4 -11   0   55.89    4.60
   4  -7  -3   -0.30    3.20
   5  -8  -3    5.10    3.10
   5  -6  -4  233.88    7.10
   5   2  -4 1594.14   15.10
   6 -16   7    4.50    3.30
   6 -14   3   39.20    5.20
   6  -2  -5    9.60    3.10
   7 -14   3    2.00    3.40
   7 -11  -1   -1.80    4.10
   7  -2  -5   66.19    4.80
   7  -1  -5  842.82   13.70
   7   3  -4   -0.20    3.30
   7   5  -3    7.90    3.00
   7   8  -1  139.79    5.20
   8 -14   3   28.80    5.20
   8  -6  -4   40.70    6.20
   9 -12   1   19.50    6.10
   9  -9  -2   28.20    6.50
   9   4  -3   16.00    4.40
   9   6  -2   21.70    4.40
  10  -8  -2   15.50    6.10
  10  -6  -3    3.70    4.90
  10   3  -3    1.70    4.10
  10   5  -2   29.20    5.20
  10   8   0   11.90    3.70
  11  -8  -1    3.60    4.20
  11  -3  -3   64.89    6.90
  11  -2  -3    4.00    4.30
  11   7   0   -2.70    2.80
  12  -3  -2   -1.70    4.10
  12  -1  -2    2.00    4.30
  12   0  -2   20.80    5.10
  12   7   1    0.90    3.20
  -1   4   3   15.80    2.10
   2 -13   5   47.50    4.30
   2   2  -2   63.39    2.30
   3 -11   1    3.30    2.80
   3  -5  -3    0.40    2.90
   4   0  -4  264.07    6.10
   5 -13   2   30.30    5.30
   5  -9  -2  271.77    8.50
   5   6  -2  594.94    7.80
   6 -15   5   18.10    4.30
   6  -8  -3  169.98    7.20
   6  -6  -4   40.30    4.60
   7  -8  -3   45.10    5.70
   7  -6  -4  110.59    5.90
   7  12   3   49.70    3.30
   8 -13   2    6.20    4.10
   8   2  -4  100.59    6.20
   8  10   1   -1.10    2.80
   8  11   2   21.60    3.30
   9 -10  -1   12.70    5.10
   9  -7  -3    9.20    4.40
   9   1  -4   22.80    4.80
  10 -12   2    5.00    5.60
  10  -9  -1    0.00    5.10
  10   2  -3   -1.80    4.20
  10   9   1   -1.70    2.90
  11  -9   0    0.80    5.10
  11  -6  -2   10.50    4.60
  12   3  -1    4.70    3.30
   2  -5  -2   51.69    3.10
   4 -13   3   56.29    5.30
   4  -3  -4    4.50    3.40
   4  -2  -4   37.00    4.30
   5 -16   8    0.30    2.70
   5 -14   4    8.80    3.90
   5 -12   1   95.99    6.60
   5 -10  -1   98.29    5.90
   6 -13   2    1.70    4.00
   6  11   2    3.40    1.70
   7 -13   2    2.20    3.40
   7  -9  -2   42.90    6.00
   8 -14   4    0.50    3.90
   8 -10  -1   49.40    6.30
   8  -7  -3   20.90    6.20
   8  -5  -4  113.39    7.00
   8   6  -2    9.00    3.40
   9 -13   3   12.50    5.90
   9  -8  -2   -1.00    4.90
   9  -3  -4   68.29    6.70
   9  -2  -4   74.59    7.60
   9  -1  -4   22.10    5.60
   9   7  -1   -0.40    3.70
  10 -11   1    2.30    5.10
  11  -7  -1    3.30    4.60
  11  -5  -2    2.50    4.40
  11   5  -1   16.90    3.80
  11   8   1    8.00    3.40
  12  -5  -1    3.00    4.10
  12   5   0    3.40    3.40
  -3  -9  11    0.40    1.10
   1 -14   9    2.60    2.40
   1 -13   7    0.30    2.40
   2  -7  -1    5.10    3.30
   3 -13   4    3.70    3.20
   3  -4  -3    5.10    3.10
   3   1  -3  156.78    4.30
   4  -8  -2   88.09    4.70
   4  -6  -3    8.40    3.40
   5 -15   6   38.00    4.70
   5  -7  -3  347.47    8.40
   5  -4  -4    9.10    3.50
   5   1  -4  364.66    7.90
   5   4  -3    4.10    2.30
   6 -16   8   -0.30    2.70
   6 -14   4    1.00    3.00
   6 -12   1   60.59    6.40
   6 -10  -1   33.00    5.30
   6  -9  -2  175.18    7.20
   6  -5  -4  136.39    6.00
   6  10   1   28.30    2.30
   7 -11   0   29.50    5.70
   7  10   1   76.29    4.00
   8  -4  -4   14.90    4.50
   8   4  -3   19.00    4.00
   9  -9  -1    6.20    5.20
   9  -6  -3   -2.80    5.80
   9   3  -3  205.98    9.10
  10  -4  -3   10.00    4.00
  10  -3  -3   59.69    6.80
  10   1  -3   28.40    5.50
  10   4  -2    8.40    4.20
  10   6  -1    6.30    3.50
  11   2  -2   42.80    5.30
  11   9   2   -2.00    2.30
  12   2  -1    6.30    3.40
  -1 -12  10    1.00    1.30
  -1   2   2 2057.19   10.50
   2 -12   4   10.10    3.10
   3 -15   8   49.20    5.10
   3 -14   6    1.90    3.50
   4 -15   7    1.90    2.70
   4 -12   2    8.20    3.80
   4  -9  -1    8.50    3.30
   5 -13   3   87.19    6.50
   5  -3  -4   96.39    5.10
   6 -15   6    6.60    3.40
   6  -7  -3  176.38    6.60
   6  -4  -4   16.70    3.70
   6   1  -4   32.40    3.90
   7 -15   6    3.50    3.70
   7  -7  -3   26.50    4.40
   7   4  -3   16.30    3.40
   7   6  -2  229.58    6.50
   8 -13   3    4.00    4.10
   8  -6  -3   73.29    7.40
   8  -3  -4   -0.50    4.10
   8  -2  -4   18.70    4.60
   8  -1  -4    6.30    4.20
   8   0  -4   -2.30    3.40
   9  -5  -3   11.70    6.30
   9   5  -2   36.20    4.90
   9   8   0    2.10    3.40
  10 -11   2    1.50    5.50
  10  -9   0    2.20    4.30
  10  -6  -2   13.70    4.70
  10  -2  -3    1.10    4.30
  11  -8   0    4.30    4.70
  11  -6  -1    0.30    4.40
  11  -3  -2    5.40    3.70
  11  -2  -2    7.80    4.30
  11   0  -2   24.90    5.20
  11   1  -2    5.30    3.60
  11   4  -1   25.70    4.70
  12  -6   0   -0.90    3.80
  12   0  -1    5.00    4.20
  12   1  -1   72.19    7.00
  12   4   0   10.70    4.10
  12   6   1    3.90    3.50
   0 -11   6  248.28    5.00
   3  -3  -3 1087.99   11.40
   4 -16  10    1.10    2.60
   4 -11   1   36.60    3.90
   4   5  -2  185.28    4.20
   5 -16   9   -0.10    2.70
   5  -8  -2   20.80    4.20
   5  -2  -4  488.45    9.40
   5  -1  -4  452.45    9.30
   5   0  -4 2039.50   17.50
   6 -13   3   -1.00    3.90
   6  -3  -4   84.29    5.30
   6   4  -3    7.20    2.60
   7 -13   3   -2.70    3.40
   7  -8  -2  129.09    7.60
   7  -3  -4    7.20    3.30
   7   0  -4  143.29    6.60
   8 -14   5   11.60    5.40
   8  -9  -1   21.30    7.10
   8   7  -1    0.90    3.30
   9 -13   4    1.60    4.90
   9  -7  -2   23.70    5.30
   9  -4  -3   20.20    6.30
   9   2  -3    0.30    4.40
  10 -10   1    3.50    4.60
  10  -7  -1   10.10    5.80
  10  -5  -2   37.60    6.10
  10   3  -2   14.40    4.90
  10   7   0    3.20    3.50
  11  -5  -1   10.10    4.80
  -3  -5   7  197.08    4.10
  -2  -6   5  777.02    3.90
   2 -11   3   41.90    3.40
   3 -11   2   10.60    3.00
   3  -6  -2   28.00    4.30
   3   0  -3   21.00    2.70
   4 -13   4  400.86   11.00
   4  -7  -2  903.91   13.00
   4  -5  -3   41.60    4.10
   4   8   0   11.20    1.30
   5 -15   7    3.00    3.10
   5 -14   5   39.80    5.20
   5  -9  -1    2.80    3.30
   5  -6  -3  532.35   10.00
   6 -15   7    3.40    3.50
   6 -14   5   46.50    5.30
   6  -2  -4   39.50    4.00
   6  -1  -4    1.70    3.20
   6   0  -4  200.68    6.50
   7 -15   7   12.80    4.20
   7 -14   5    1.10    3.90
   7  -9  -1    5.60    5.20
   7  -6  -3   51.09    5.30
   7  -2  -4  121.89    5.90
   7  -1  -4    8.10    3.70
   8 -11   1   -1.80    3.70
   8 -10   0    4.40    4.00
   8  -5  -3    8.60    5.40
   8   3  -3   14.10    3.50
   9  -8  -1   11.30    4.80
   9  -6  -2    3.60    6.90
   9  -3  -3   60.89    7.00
   9   9   1   -1.70    3.20
  10  -4  -2   11.60    4.60
  11  -8   1    0.10    4.80
  11  -7   0   22.40    5.90
  11   3  -1   87.29    7.20
  11   7   1    4.40    3.30
  12  -4   0   -3.50    4.00
  12   3   0    1.30    3.40
  12   5   1   -1.90    3.10
  12   7   2   -1.20    2.70
   1  -6   0  597.24    7.10
   2 -13   6  192.88    6.90
   2 -10   2  134.39    5.20
   3 -15   9   13.60    3.60
   3 -13   5   81.89    5.50
   3 -10   1   43.90    3.90
   3  -1  -3  281.37    5.70
   3  11   3    6.40    1.50
   4 -15   8   15.60    3.60
   4 -14   6   -0.40    3.40
   5 -16  10    1.90    2.80
   5   7  -1   59.39    2.90
   6 -12   2   12.70    4.70
   6  -9  -1   25.80    4.70
   7 -11   1   -0.70    4.30
   7 -10   0   -2.00    5.30
   8 -13   4   29.60    5.80
   8   5  -2   49.70    4.50
   9 -11   2    5.40    5.00
   9  -2  -3    9.10    5.00
   9  -1  -3    5.10    4.90
   9   4  -2  116.89    7.00
   9   6  -1   52.49    5.10
   9  10   2    1.90    3.00
  10 -11   3   -3.10    5.10
  10 -10   2   11.20    5.90
  10  -9   1   -1.60    5.00
  10  -6  -1   17.10    5.60
  10  -3  -2    3.20    5.00
  10   2  -2   39.20    5.70
  11  -9   2    2.30    5.10
  11  -6   0    1.50    4.40
  11  -4  -1   13.30    4.50
  11   5   0    5.70    3.60
  12  -6   1    5.70    4.30
  12  -3   0   -6.10    4.00
  12   2   0    2.10    3.80
   0   4   1  347.17    4.10
   1 -14  10    9.20    2.80
   1  -3  -1  289.97    4.40
   2  -6  -1    3.90    2.30
   2  -3  -2   25.30    2.70
   2   1  -2   26.50    2.30
   3 -14   7   21.50    4.30
   4 -16  11    5.30    2.70
   4 -12   3   42.60    4.80
   4  -4  -3   64.79    4.40
   4   2  -3  385.56    6.80
   5 -13   4   17.70    5.10
   5  -7  -2   73.09    5.20
   5  -5  -3  414.56    8.60
   6  -5  -3   88.09    5.90
   7 -13   4   -2.50    3.50
   7   3  -3  218.08    7.20
   7   7  -1   63.89    4.00
   8  -4  -3    9.50    4.70
   8   2  -3   32.30    3.70
   8   8   0    6.70    3.00
   9  -5  -2  -11.70    6.40
   9  11   3    0.90    2.60
  10  -2  -2   48.70    6.40
  10  -1  -2    5.00    5.30
  10   1  -2    4.40    4.50
  11  -3  -1   -0.60    3.50
  11  -2  -1   16.10    5.10
  11   8   2    6.80    3.30
  12  -5   1   -2.20    4.20
  12  -2   0    1.70    3.40
  12   0   0   18.30    4.80
  12   1   0    1.90    3.80
  12   4   1    2.30    3.40
  -1 -10   7   36.40    2.00
   0 -13  10   39.60    3.50
   1 -13   8  328.67    7.90
   3  12   4   29.70    2.10
   4  -8  -1  104.49    4.70
   5 -15   8   10.70    3.60
   5 -14   6   31.70    4.80
   6 -15   8    2.20    2.90
   6 -14   6   13.70    4.00
   6  -7  -2  434.96    9.50
   6   7  -1    1.20    1.90
   7 -14   6    8.20    3.90
   7 -12   3   12.00    4.60
   7  -4  -3  192.18    7.50
   7   5  -2   69.19    4.20
   8 -10   1    9.00    4.90
   8  -3  -3    0.50    4.20
   8  -2  -3   71.89    6.20
   8   0  -3    7.30    4.00
   9  -8   0   -1.30    5.20
   9   3  -2   97.39    7.00
  10  -5  -1   25.50    5.70
  10   4  -1   -0.50    3.90
  10   6   0   -0.80    3.50
  10   9   2   38.80    4.80
  11  -8   2    1.20    4.70
  11   4   0    5.40    3.80
  11   9   3    1.30    3.00
  12  -6   2   -2.30    4.10
  12  -4   1    1.90    4.30
  12   6   2    3.20    3.40
   0  -8   3    5.40    1.90
   2 -12   5    9.70    2.90
   3 -12   4    0.20    2.80
   3  -7  -1   99.09    4.70
   3  -5  -2   65.09    3.90
   4 -15   9   -5.20    2.20
   4 -13   5   -0.30    4.30
   4 -11   2  291.77    8.30
   4  -9   0   68.89    4.60
   4  -6  -2  494.25    8.90
   4  -3  -3  394.36    7.80
   4   1  -3   -1.60    2.70
   5 -16  11   -1.70    2.30
   5 -12   3    5.30    4.20
   5  -8  -1   20.50    4.10
   5  -4  -3  339.77    7.70
   5   5  -2   69.39    3.20
   6 -12   3   63.09    6.70
   6  -8  -1   14.70    4.20
   7  -8  -1    0.60    4.10
   7  -6  -2  176.28    7.90
   8  -1  -3   23.10    4.20
   8   4  -2   72.09    5.20
   9 -11   3    9.60    5.10
   9  -9   1    2.10    5.40
   9  -6  -1    1.50    7.30
   9  -4  -2   -0.40    5.30
   9   2  -2   31.10    5.20
   9   7   0    0.90    3.50
  10 -11   4    0.70    4.60
  10 -10   3    1.40    5.40
  10  -9   2    2.80    5.10
  10  -8   1   21.20    5.30
  10  -4  -1    5.40    4.20
  10   3  -1   53.69    5.80
  11  -9   3   11.40    4.80
  11  -4   0   30.30    5.70
  12  -3   1   46.30    6.70
  12   3   1   28.70    5.00
   1   1  -1 1963.90    6.30
   1   8   2  177.48    3.80
   2  -1  -2   29.80    2.60
   3 -15  10   15.30    3.60
   4 -16  12    0.00    2.20
   4 -14   7    6.00    3.30
   4  -2  -3  556.74    9.10
   5 -11   2   23.60    4.60
   5  -9   0  135.39    6.30
   5  -6  -2    2.10    3.20
   5   2  -3    1.80    2.40
   6  -9   0   21.80    4.70
   7 -13   5   -0.30    3.60
   7 -10   1   16.00    5.40
   7  -3  -3  122.59    6.20
   7  -2  -3   60.59    5.30
   7   1  -3  492.05   10.40
   7   8   0   43.00    3.70
   8  -7  -1   22.40    6.60
   8   9   1    4.30    3.20
   9  -3  -2    9.60    5.50
   9  -2  -2    0.10    5.50
  10  -3  -1  187.68    9.30
  10   7   1    2.70    3.50
  11  -6   1   28.60    5.50
  11  -3   0   -3.80    4.00
  11   3   0    0.30    3.50
  12  -5   2   -5.00    3.80
  12  -2   1    9.60    4.40
  12   5   2    2.30    3.60
  12   7   3   -3.20    3.00
  -3  -4   6   86.79    3.20
   1  -2  -1 1108.09    7.20
   2  -7   0 1187.98   11.70
   2   4  -1   27.00    1.30
   3 -14   8   21.60    3.90
   3 -11   3   15.60    3.10
   3  -8   0  135.09    5.00
   3   3  -2  925.81    7.70
   4  -1  -3   -0.40    2.50
   4   0  -3   15.60    2.80
   5 -15   9   20.90    3.80
   5 -14   7  117.29    7.00
   5 -13   5   41.20    5.20
   5  -3  -3   50.19    3.70
   5   1  -3  469.65    9.20
   6 -15   9    4.10    3.20
   6 -13   5    2.90    3.40
   6   1  -3  261.97    7.20
   7 -14   7   29.30    5.00
   7  -1  -3  448.86   10.10
   7   0  -3   32.30    3.90
   8 -13   6   28.70    6.30
   8 -11   3   -0.50    4.60
   8  -9   1    0.40    6.50
   8  -8   0   23.80    6.90
   8   3  -2    8.60    3.50
   9  -7   0   36.50    5.90
   9  -5  -1   11.40    6.80
   9  -1  -2   -2.40    4.20
   9   8   1   31.60    5.00
  10 -11   5    0.00    4.50
  10  -7   1    6.10    5.00
  10  -2  -1   -4.30    5.50
  10   2  -1    4.80    4.60
  10   5   0    2.30    4.10
  11  -9   4    1.90    4.50
  11  -8   3   13.90    5.40
  11  -7   2   14.70    4.80
  11  -2   0    5.70    4.00
  11   2   0    1.50    3.50
  11   5   1    2.50    3.40
  11   7   2   -0.30    2.80
  12  -4   2    2.50    4.20
  12   0   1    1.10    3.50
  -2   0   3    6.40    1.90
   3 -10   2    3.00    2.70
   3  -4  -2    3.50    2.30
   4 -12   4   15.00    3.80
   4  -7  -1    4.00    2.50
   4  -5  -2   61.99    4.90
   5  -2  -3  123.99    5.40
   5   0  -3    2.10    3.80
   6  -2  -3   76.19    4.30
   6  -1  -3  453.45    9.10
   7 -12   4   56.29    6.10
   7   4  -2  240.98    7.10
   8 -10   2   18.40    5.30
   8  -6  -1    6.10    5.80
   8  10   2    6.00    2.90
   9 -11   4    0.80    4.40
   9 -10   3   14.80    6.30
   9   4  -1   27.10    4.70
  10 -10   4    2.10    5.00
  10  -9   3    7.50    5.10
  10  -8   2   -1.60    4.30
  12   4   2    1.50    3.20
  12   6   3    6.80    4.00
  -3  -7   8  434.66    4.80
   1 -14  11   -2.60    2.50
   1  -5   0  120.09    3.50
   2 -10   3   13.20    2.80
   3 -15  11    2.80    2.50
   3  -6  -1   -3.10    3.60
   4 -16  13    0.50    2.20
   4 -15  10    4.80    2.90
   4 -13   6   96.19    6.70
   4 -11   3   54.19    4.70
   4   6  -1  158.38    3.70
   5 -12   4  106.89    6.70
   5  -7  -1   75.69    4.70
   5   8   0  389.96    5.80
   6  -7  -1   21.50    3.70
   6  -5  -2  132.59    5.50
   6   8   0    2.80    1.80
   7 -14   8   23.00    4.70
   7 -13   6   17.70    4.80
   7  -9   1   -5.30    6.00
   7  -4  -2  136.79    7.10
   8  -2  -2    4.80    4.40
   8   2  -2    4.10    3.80
   8   5  -1   -2.10    3.00
   8   7   0    6.20    3.40
   8  11   3    3.30    2.50
   9   9   2    9.60    3.60
  10  -6   1   28.60    5.60
  10  -4   0   13.60    4.50
  10   4   0   13.30    4.70
  10   8   2    7.50    3.30
  11  -6   2   -0.90    3.70
  11  -4   1    9.20    3.90
  11   4   1    3.40    3.40
  12  -5   3   12.50    3.90
  12  -3   2    5.30    4.00
  12  -2   2    4.40    4.00
  12   3   2    8.10    4.10
  -3  -8   9    4.30    1.40
  -1  -9   6    2.40    1.20
   1 -13   9    2.90    2.60
   1 -12   7    2.60    2.50
   1  -1  -1  665.63    4.90
   1   0  -1    3.00    1.00
   2  -9   2  203.18    5.40
   2   8   1   32.50    1.30
   3 -12   5    3.70    2.80
   3  -3  -2   32.20    3.50
   4 -14   8    2.00    3.20
   4  -9   1   81.29    5.00
   4  -8   0    5.00    2.40
   5 -15  10   -0.60    2.70
   5 -13   6  118.49    7.00
   5 -11   3  160.78    7.80
   5  -8   0  183.38    7.10
   5   4  -2   77.29    3.80
   6 -13   6   -0.30    3.50
   6  -8   0   12.20    4.10
   6   4  -2   29.50    3.00
   7  -6  -1    4.90    4.80
   7   3  -2   37.30    3.80
   7   9   1    7.50    2.60
   8 -11   4    7.60    5.10
   8  -5  -1   10.70    5.70
   9 -11   5    7.80    5.70
   9  -7   1   39.20    6.60
   9  -3  -1   13.30    5.90
  10 -11   6    0.50    5.10
  10   6   1    3.30    3.70
  11  -9   5   13.90    5.30
  11  -8   4    6.90    4.50
  11  -7   3   50.19    6.70
  11  -5   2    4.90    4.60
  11  -3   1   23.00    4.90
  11   3   1    9.60    3.70
  11   6   2   21.20    4.00
  11   9   4    4.70    2.80
  12   0   2    0.30    3.80
  12   1   2   -0.30    3.80
  12   2   2   -2.30    3.40
  12   5   3    4.80    3.40
  -2  -2   3  566.34    5.40
  -1  -7   4  362.96    3.30
   0 -11   7  129.49    3.90
   2 -12   6   -0.60    2.40
   3 -13   7   10.00    3.50
   4  -4  -2  377.76    7.80
   5 -14   8    0.30    2.80
   5  -9   1   78.99    5.30
   6 -10   2   -3.10    4.30
   6  -9   1   52.89    5.50
   6  -4  -2    2.70    2.70
   6   6  -1   73.89    4.10
   7 -12   5   29.30    5.30
   7  -3  -2    2.50    3.90
   8 -10   3   -0.40    4.20
   8  -8   1    4.30    6.30
   9 -10   4    5.90    5.90
   9  -8   2   32.70    6.60
   9  -5   0    5.40    6.50
   9   2  -1    0.80    4.10
  10 -10   5   13.00    5.00
  10  -8   3   -1.60    4.60
  10  -5   1   10.30    4.40
  10  -2   0   20.80    5.70
  10   3   0   28.00    5.10
  10   9   3   -1.70    2.90
  11  -2   1    2.30    3.60
  11  -1   1    2.60    3.70
  11   2   1    6.80    4.00
  12   7   4    7.10    2.90
  -1 -11   9    7.50    1.60
   0 -13  11   53.29    3.90
   2  -4  -1  173.68    4.70
   3  -7   0 1002.50   11.70
   3   2  -2 1672.43   10.90
   4 -15  11    4.70    2.80
   4 -12   5   85.79    5.80
   4   9   1   34.30    1.50
   5 -15  11    7.20    3.10
   5  -6  -1    3.20    3.20
   5  -4  -2   56.79    3.70
   5   6  -1    1.00    1.70
   6 -15  11    9.10    3.90
   7 -14   9   33.30    5.90
   7 -13   7    1.20    3.90
   7  -2  -2   73.99    5.90
   7  10   2   10.60    2.50
   8 -12   6    7.80    5.10
   8  -4  -1    2.70    4.60
   8   4  -1    1.50    3.60
   8   8   1    1.20    3.20
   9 -12   7   26.90    6.20
   9  -1  -1    6.20    4.30
   9   0  -1    3.50    3.80
   9   7   1   -0.70    3.70
   9  11   4   13.00    3.30
  10 -11   7    3.50    4.60
  10  -1   0   -7.30    5.30
  10   1   0    6.50    6.00
  10   2   0   58.29    6.30
  10   5   1   66.79    6.00
  10  10   4   -4.90    2.30
  11  -6   3    4.80    4.50
  11  -4   2   -4.00    4.00
  11   1   1   14.30    3.90
  11   5   2   24.50    4.40
  11   7   3   -0.70    2.80
  11  10   5    0.20    2.50
  12  -5   4    5.80    3.80
  12   4   3    1.10    3.70
  12   8   5    9.00    3.80
  -1 -12  11    3.80    1.60
   3 -15  12   -0.90    2.20
   3  -5  -1   95.29    4.60
   3  -2  -2  953.30   10.00
   4 -14   9    1.80    3.40
   4 -13   7   40.90    5.60
   4  -3  -2   12.80    3.80
   4   3  -2   48.30    3.40
   5 -12   5   20.90    4.50
   6 -14   9    5.10    3.70
   6 -13   7   14.60    4.00
   6  -3  -2   -3.40    2.60
   6   9   1   14.50    2.30
   7  -8   1   17.20    5.40
   7  -5  -1   25.50    4.60
   7  -1  -2   93.59    5.60
   7   0  -2  249.58    8.00
   7   1  -2   76.29    4.80
   7   5  -1   20.70    3.10
   7   7   0   34.90    3.50
   8  -3  -1    5.20    5.20
   8   6   0   24.30    3.90
  10  -6   2    7.40    4.60
  10  -4   1    3.80    3.70
  10   7   2   10.60    3.90
  11  -9   6    0.30    4.00
  11  -8   5   14.50    5.20
  11  -3   2    0.40    4.00
  12  -6   5    1.40    3.60
  12  -2   3   -4.80    3.20
  12   3   3   46.30    6.10
  12   6   4   -0.80    3.10
  -1  -8   5   10.30    1.20
   1 -14  12   13.50    3.10
   2 -11   5    2.70    2.50
   3 -10   3    0.10    2.60
   3  -8   1   29.80    2.90
   3  -1  -2  303.77    5.70
   3   1  -2    3.80    2.50
   4  -7   0  903.51   11.80
   5 -14   9   15.60    3.60
   5 -13   7   16.50    4.00
   5 -11   4    6.80    4.10
   5  -3  -2   84.99    4.30
   6 -15  12   11.10    4.00
   6  -5  -1   60.19    5.30
   6  -2  -2  115.79    5.40
   7 -14  10   13.10    5.00
   7  11   3   -0.20    2.20
   8 -10   4    8.90    5.10
   8  -9   3  -11.20    6.40
   8  -8   2   14.40    7.20
   8  -7   1    5.20    6.10
   8   3  -1    6.80    3.40
   9 -12   8    0.10    5.20
   9 -10   5    0.20    4.70
   9  -3   0    8.00    5.50
   9   4   0   16.60    4.40
  10  -9   5   -0.20    3.70
  10  -8   4   10.70    4.80
  10  -7   3   17.60    5.20
  10  -3   1   79.89    7.80
  11  -2   2    8.90    4.20
  11   4   2    8.30    3.70
  11   8   4    2.50    2.80
  12  -4   4    0.80    3.50
  12   0   3   -6.90    4.00
  12   1   3   16.90    4.80
  12   2   3    2.20    3.40
  -3  -5   6   31.00    2.20
   1  -6   1  105.89    3.70
   3 -14  10    2.10    2.80
   3 -12   6    5.60    3.10
   3   0  -2  708.43    7.80
   4 -15  12    1.10    2.50
   4  -5  -1   79.59    4.90
   4  -2  -2 1323.97   12.60
   5 -15  12   -2.00    2.40
   5  -5  -1  505.25    9.50
   5  -2  -2  175.68    6.20
   5   9   1   -0.60    1.50
   6 -10   3   -2.00    4.10
   6  -9   2    3.60    4.40
   6  -8   1   46.20    4.70
   6  -1  -2   76.89    4.70
   6   1  -2   62.69    4.20
   7 -13   8   41.20    6.10
   8 -12   7    1.20    4.50
   8  -2  -1    3.50    3.80
   9  -8   3   24.90    5.60
   9  -2   0   14.70    5.90
   9   3   0   23.00    4.50
   9   6   1   -3.30    4.10
   9   8   2    3.30    3.60
  10  -5   2   -2.20    3.80
  10  -2   1    7.00    5.20
  10   8   3   45.10    5.30
  11  -8   6    2.90    4.30
  11  -7   5   -3.20    4.40
  11  -6   4   -5.80    3.40
  11  -4   3   -0.60    4.10
  11  -1   2   -1.20    3.70
  11   2   2   -3.50    3.40
  11   3   2    7.00    3.60
  11   6   3    1.70    3.00
  12  -5   5   30.80    5.60
  12  -3   4    6.70    3.70
  12   5   4    0.00    3.30
  12   7   5    1.60    2.80
   1  -4   0  616.44    6.20
   1  10   3   13.10    2.30
   2 -10   4    0.30    2.40
   2  -7   1  475.05    7.70
   3 -15  13    0.00    2.30
   3 -13   8  319.97    9.40
   4 -12   6    4.40    3.60
   4  -9   2   63.69    4.50
   4   2  -2  146.29    4.30
   5 -12   6   71.29    6.40
   5  -9   2  123.59    5.90
   5  -8   1  140.09    6.00
   5   2  -2  493.45    8.90
   6 -12   6   58.49    5.70
   6   0  -2  875.41   11.90
   6   5  -1  217.58    5.70
   7   4  -1   18.10    3.20
   7  12   4    0.50    2.00
   8  -6   1    5.00    6.90
   8  -4   0   13.50    5.70
   8   0  -1    4.40    3.30
   9  -1   0    6.40    5.00
   9   2   0   -2.10    4.10
  10 -10   7   -2.80    4.60
  10  -6   3   12.20    4.50
  10  -4   2    6.90    4.10
  10  -1   1  145.49    8.80
  10   2   1    0.60    5.00
  10   3   1  110.09    7.60
  10   6   2   -3.60    3.50
  11   1   2    1.20    3.30
  11   9   5    2.70    2.60
  12  -4   5    2.50    4.00
  12  -2   4   -0.60    4.00
  12   4   4    5.10    3.50
   1 -12   8   -1.10    2.40
   2 -12   7    0.20    2.20
   2  -9   3   32.10    3.10
   3 -11   5  251.07    7.30
   3  -6   0  178.68    5.70
   3  -4  -1  221.48    5.50
   4 -14  10    2.00    2.90
   4  -1  -2  234.98    5.60
   4   1  -2  481.05    7.40
   5 -14  10   -0.40    3.10
   5 -13   8   10.20    4.20
   5  -1  -2    3.10    3.10
   5   0  -2 1264.77   13.30
   5   1  -2  126.89    4.90
   6 -11   5   22.00    6.10
   6  10   2   -0.40    1.90
   7 -14  11    4.70    4.20
   7 -13   9    2.20    4.00
   7 -12   7   20.20    5.50
   7  -8   2   19.70    5.60
   7  -5   0   13.00    5.10
   8 -13  10    4.90    4.70
   8 -12   8   36.40    7.10
   8 -10   5   36.40    6.80
   8  -7   2    1.50    6.80
   8   5   0   62.39    4.80
   8   7   1    2.60    3.10
   9 -12   9   41.60    7.00
   9  -4   1   -0.60    5.40
   9   0   0    3.00    4.40
   9   9   3   -1.30    3.30
  10  -9   6    1.90    4.10
  10   9   4    1.50    2.80
  11  -5   4    6.90    4.20
  11  -3   3   36.40    5.30
  11   5   3    1.40    3.00
  11   7   4    3.20    3.20
  11  10   6    3.70    2.70
  12  -5   6    0.10    4.10
  12   1   4   -3.60    3.90
  12   2   4    2.30    3.70
  12   3   4   -0.30    3.40
  12   6   5   10.50    3.80
  12   8   6    2.60    2.90
   4 -15  13    9.40    3.10
   4  -6   0   19.70    3.20
   4   5  -1   69.59    3.20
   5 -11   5   31.10    5.00
   5  -6   0  210.78    6.50
   5  -4  -1  136.69    5.30
   5   5  -1   -1.70    2.00
   7  -2  -1   -1.50    3.30
   7   3  -1  132.09    5.70
   8  10   3   49.99    4.50
   9  -9   5    1.20    4.00
   9   5   1   -2.10    3.60
  10 -10   8   17.30    5.70
  10  -5   3   48.70    6.00
  10  -3   2    5.00    4.40
  10   5   2   68.89    6.30
  11  -8   7   -1.40    4.20
  11  -7   6   -0.20    4.30
  11  -6   5    9.50    4.40
  11  -4   4   -2.30    3.30
  11  -2   3   -0.90    3.80
  11   4   3    2.50    3.50
   1 -14  13    5.50    2.80
   3 -15  14    3.40    2.40
   3 -14  11   12.40    3.20
   3 -10   4   59.69    4.30
   3  -7   1   -1.20    2.90
   4 -11   5   28.50    4.00
   4  -4  -1    8.70    3.00
   6 -13   9   21.30    4.50
   6  -9   3   21.60    5.50
   6  -3  -1  146.09    5.80
   6   4  -1   -0.20    2.20
   7 -14  12    7.90    4.60
   7  -6   1   34.10    6.10
   7   0  -1   21.10    4.00
   7   1  -1  170.68    6.60
   9 -12  10    0.90    4.50
   9  -5   2    0.80    5.60
   9  -3   1    4.70    5.50
   9   7   2    2.10    3.60
   9  10   4    3.50    3.30
  10  -9   7    3.20    4.60
  10   4   2   -3.80    4.00
  10   7   3    4.40    3.50
  11  -1   3   24.40    4.80
  11   3   3   14.00    4.40
  12  -4   6    8.20    4.30
  12  -2   5    7.60    4.20
  12   5   5    4.50    3.80
   1  -8   3   30.30    2.50
   2  -2  -1  155.78    4.20
   3 -13   9   -4.40    3.50
   4 -15  14    3.20    2.50
   4 -14  11   19.30    3.80
   4 -10   4    4.60    2.80
   5 -15  14   -0.70    2.70
   6  -5   0   14.80    3.60
   7 -13  10   30.50    5.80
   7 -10   5    8.90    6.80
   8  -2   0    1.80    3.70
   8   3   0   90.79    5.60
   9 -10   7   15.00    5.00
   9  -2   1   14.40    5.10
   9   4   1    6.80    4.00
  10  -8   6   16.10    4.90
  10  -7   5   65.49    6.80
  10  -4   3    0.80    4.00
  10   3   2    4.20    4.80
  11  -8   8   -0.50    4.20
  11  -6   6    2.20    4.00
  11  -5   5    9.20    4.20
  11  -3   4    1.00    4.00
  11   1   3   22.50    4.40
  11   2   3    1.40    3.00
  11   6   4    6.40    3.50
  12  -5   7   28.10    5.10
  12  -1   5   -0.20    3.80
  12   4   5    1.20    3.50
  12   7   6    1.20    3.00
   3  -8   2  291.37    6.50
   3  -3  -1  172.38    4.60
   4  -8   2   -0.70    2.80
   5  -9   3    2.00    2.90
[truncated: 12,718,759 more chars]
